# Supplementary material for: A taxonomic synopsis of Virola (Myristicaceae) in Mesoamerica, including six new species
Source: PhytoKeys. 2019 Oct 23;134:1–82. doi: 10.3897/phytokeys.134.37979 (PMC6821834; doi:10.3897/phytokeys.134.37979)
Supplement: XML Treatment for Virola allenii [file phytokeys.134.37979-treatment1.xml]

<!DOCTYPE tp:taxon-treatment
  PUBLIC "-//TaxonX//DTD Taxonomic Treatment Publishing DTD v0 20100105//EN" "tax-treatment-NSO.dtd">
<tp:taxon-treatment xmlns:tp="http://www.plazi.org/taxpub"><tp:treatment-meta><kwd-group><label>Taxon classification</label><kwd><named-content xmlns:xlink="http://www.w3.org/1999/xlink" content-type="kingdom">Plantae</named-content></kwd><kwd><named-content xmlns:xlink="http://www.w3.org/1999/xlink" content-type="order">Magnoliales</named-content></kwd><kwd><named-content xmlns:xlink="http://www.w3.org/1999/xlink" content-type="family">Myristicaceae</named-content></kwd></kwd-group><mixed-citation publication-type="journal"><person-group><name><surname>Santamaría-Aguilar</surname><given-names>Daniel</given-names></name><name><surname>Aguilar</surname><given-names>Reinaldo</given-names></name><name><surname>Lagomarsino</surname><given-names>Laura P.</given-names></name></person-group><article-title>A taxonomic synopsis of <italic><tp:taxon-name><tp:taxon-name-part taxon-name-part-type="genus" reg="Virola">Virola</tp:taxon-name-part></tp:taxon-name></italic> (<tp:taxon-name><tp:taxon-name-part taxon-name-part-type="family">Myristicaceae</tp:taxon-name-part></tp:taxon-name>) in Mesoamerica, including six new species</article-title><source>PhytoKeys</source><day>23</day><month>10</month><year>2019</year><volume>134</volume><fpage>1</fpage><lpage>82</lpage><pub-id pub-id-type="doi">10.3897/phytokeys.134.37979</pub-id></mixed-citation></tp:treatment-meta><tp:nomenclature><label>1.</label><tp:taxon-name><object-id xmlns:xlink="http://www.w3.org/1999/xlink" content-type="arpha" xlink:type="simple">8BF8C77C-5973-5206-B8A3-A8C72DCE898F</object-id>
            <tp:taxon-name-part taxon-name-part-type="genus" reg="Virola">Virola</tp:taxon-name-part>
            <tp:taxon-name-part taxon-name-part-type="species" reg="allenii">allenii</tp:taxon-name-part>
            <object-id xmlns:xlink="http://www.w3.org/1999/xlink" content-type="ipni" xlink:type="simple">urn:lsid:ipni.org:names:77202542-1</object-id>
          </tp:taxon-name><tp:taxon-authority>D.Santam. &amp; Aguilar</tp:taxon-authority><tp:taxon-status xmlns:xlink="http://www.w3.org/1999/xlink" xlink:type="simple">sp. nov.</tp:taxon-status><xref ref-type="fig" rid="F5">Figs 5</xref><xref ref-type="fig" rid="F6">, 6</xref><xref ref-type="fig" rid="F7">, 7A</xref></tp:nomenclature><tp:treatment-sec sec-type="diagnosis" id="SECID0ETNAI"><title>Diagnosis.</title><p>Species resembling <italic><tp:taxon-name><tp:taxon-name-part taxon-name-part-type="genus" reg="Virola">Virola</tp:taxon-name-part> <tp:taxon-name-part taxon-name-part-type="species" reg="macrocarpa">macrocarpa</tp:taxon-name-part></tp:taxon-name></italic> in its leaf blades that are whitish on the abaxial side and covered with stellate, sessile trichomes with the centre reddish and contrasting with the hyaline branches to reddish-clear in colour and lateral veins that are not densely arranged, as well as large fruits that are covered with ferruginous trichomes. It differs in its narrow leaf blades (3.2–7.3 cm vs. 7–11 cm wide) with acute or obtuse to rounded bases (vs. broadly obtuse), fruits with thick pericarp (3.2–3.8 mm vs. 1.8–3 mm thick) and preference for humid lowland forests at 0–350 (–1350) m elevation (vs. montane forests in Andes of Colombia at around 1100 m elevation).</p></tp:treatment-sec><tp:treatment-sec sec-type="material" id="SECID0EEOAI"><title>Type.</title><p>Costa Rica. Puntarenas: Esquinas forest preserve, 0 m, 10 Jan 1951 (♂ fl), <italic>P. H. Allen 5763</italic> (holotype: F-2 sheets* [1394346!, 1679106!]; isotype: USJ [9016]).</p><fig id="F5" position="float" orientation="portrait"><object-id xmlns:xlink="http://www.w3.org/1999/xlink" content-type="doi" xlink:type="simple">10.3897/phytokeys.134.37979.figure5</object-id><object-id xmlns:xlink="http://www.w3.org/1999/xlink" content-type="arpha" xlink:type="simple">8875AF00-CBC3-57CE-83D4-57FBFD8CB51A</object-id><label>Figure 5.</label><caption><p><italic><tp:taxon-name><tp:taxon-name-part taxon-name-part-type="genus" reg="Virola">Virola</tp:taxon-name-part> <tp:taxon-name-part taxon-name-part-type="species" reg="allenii">allenii</tp:taxon-name-part></tp:taxon-name></italic><bold>A</bold> leaves <bold>B</bold> fruit <bold>C</bold> partial inflorescences. Drawn by Pedro Juarez based on <italic>P. H. Allen 6727</italic> (<bold>A</bold>), <italic>R. Aguilar 2224</italic> (<bold>B</bold>) and <italic>R. Aguilar</italic> (<bold>C</bold>) from a photo, physical specimen not seen.</p></caption><graphic xmlns:xlink="http://www.w3.org/1999/xlink" xlink:href="phytokeys-134-001-g005.jpg" position="float" orientation="portrait" xlink:type="simple" id="oo_349087.jpg"><uri content-type="original_file" xlink:type="simple">https://binary.pensoft.net/fig/349087</uri></graphic></fig><fig id="F6" position="float" orientation="portrait"><object-id xmlns:xlink="http://www.w3.org/1999/xlink" content-type="doi" xlink:type="simple">10.3897/phytokeys.134.37979.figure6</object-id><object-id xmlns:xlink="http://www.w3.org/1999/xlink" content-type="arpha" xlink:type="simple">B1888061-1AE8-5ED5-9B2A-70AEFBDCB46F</object-id><label>Figure 6.</label><caption><p><italic><tp:taxon-name><tp:taxon-name-part taxon-name-part-type="genus" reg="Virola">Virola</tp:taxon-name-part> <tp:taxon-name-part taxon-name-part-type="species" reg="allenii">allenii</tp:taxon-name-part></tp:taxon-name></italic><bold>A</bold> treetop <bold>B</bold> branching <bold>C</bold> lower trunk and buttress <bold>D</bold> branch with leaves, showing the adaxial surface <bold>E</bold> leaf blades on abaxial surface <bold>F</bold> exudate of the trunk <bold>G</bold> leaf blade surfaces, adaxial (above) and abaxial (below) <bold>H</bold> petiole and leaf base <bold>I</bold> mature fruit, inset left and arrow showing the galls on leaves and branches, respectively <bold>J</bold> fruits <bold>K</bold> fruit close-up. Photos by Reinaldo Aguilar.</p></caption><graphic xmlns:xlink="http://www.w3.org/1999/xlink" xlink:href="phytokeys-134-001-g006.jpg" position="float" orientation="portrait" xlink:type="simple" id="oo_349088.jpg"><uri content-type="original_file" xlink:type="simple">https://binary.pensoft.net/fig/349088</uri></graphic></fig><fig id="F7" position="float" orientation="portrait"><object-id xmlns:xlink="http://www.w3.org/1999/xlink" content-type="doi" xlink:type="simple">10.3897/phytokeys.134.37979.figure7</object-id><object-id xmlns:xlink="http://www.w3.org/1999/xlink" content-type="arpha" xlink:type="simple">639077E1-FEF2-5858-9991-0624DC8E389F</object-id><label>Figure 7.</label><caption><p>Comparisons of <italic><tp:taxon-name><tp:taxon-name-part taxon-name-part-type="genus" reg="Virola">Virola</tp:taxon-name-part> <tp:taxon-name-part taxon-name-part-type="species" reg="macrocarpa">macrocarpa</tp:taxon-name-part></tp:taxon-name></italic> with similar species in Mesoamerica <bold>A</bold><italic><tp:taxon-name><tp:taxon-name-part taxon-name-part-type="genus" reg="Virola">V.</tp:taxon-name-part> <tp:taxon-name-part taxon-name-part-type="species" reg="allenii">allenii</tp:taxon-name-part></tp:taxon-name></italic> (<italic>P. H. Allen 5763</italic>, F; inset fruits, from <italic>P. H. Allen 6727</italic>, GH) <bold>B</bold><italic><tp:taxon-name><tp:taxon-name-part taxon-name-part-type="genus" reg="Virola">V.</tp:taxon-name-part> <tp:taxon-name-part taxon-name-part-type="species" reg="amistadensis">amistadensis</tp:taxon-name-part></tp:taxon-name></italic> (<italic>G. McPherson 9717</italic>, <named-content xmlns:xlink="http://www.w3.org/1999/xlink" content-type="dwc:institutional_code" xlink:type="simple">MO</named-content>; inset fruits, from <italic>G. McPherson 9715</italic>, <named-content xmlns:xlink="http://www.w3.org/1999/xlink" content-type="dwc:institutional_code" xlink:type="simple">MO</named-content>) <bold>C</bold><italic><tp:taxon-name><tp:taxon-name-part taxon-name-part-type="genus" reg="Virola">V.</tp:taxon-name-part> <tp:taxon-name-part taxon-name-part-type="species" reg="macrocarpa">macrocarpa</tp:taxon-name-part></tp:taxon-name></italic> (<italic>A. E. Lawrance 675</italic>, <named-content xmlns:xlink="http://www.w3.org/1999/xlink" content-type="dwc:institutional_code" xlink:type="simple">MO</named-content>) <bold>D</bold><italic><tp:taxon-name><tp:taxon-name-part taxon-name-part-type="genus" reg="Virola">V.</tp:taxon-name-part> <tp:taxon-name-part taxon-name-part-type="species" reg="otobifolia">otobifolia</tp:taxon-name-part></tp:taxon-name></italic> (<italic>J. P. Folsom 1440</italic>, <named-content xmlns:xlink="http://www.w3.org/1999/xlink" content-type="dwc:institutional_code" xlink:type="simple">MO</named-content>). Image courtesy of Field Museum (<bold>A</bold>).</p></caption><graphic xmlns:xlink="http://www.w3.org/1999/xlink" xlink:href="phytokeys-134-001-g007.jpg" position="float" orientation="portrait" xlink:type="simple" id="oo_349089.jpg"><uri content-type="original_file" xlink:type="simple">https://binary.pensoft.net/fig/349089</uri></graphic></fig></tp:treatment-sec><tp:treatment-sec sec-type="description" id="SECID0E5UAI"><title>Description.</title><p><bold><italic>Tree</italic></bold> 13–30 m × 10.4–50 cm DBH; bark sometimes described as smooth and reddish or dark brown. <bold><italic>Exudate</italic></bold> sometimes described as abundant and reddish or watery, but without specifying from where or red in the trunk. <bold><italic>Twigs</italic></bold> 0.16–0.22 cm thick, terete to slightly flattened laterally, puberulent, trichomes stellate to irregularly stellate, ferruginous. <bold><italic>Leaves</italic></bold>: petiole 0.5–1.4 × 0.13–0.24 cm, slightly canaliculate, tomentose, the trichomes stellate to irregularly stellate; <bold><italic>leaf blades</italic></bold> 16.2–29.2 × 3.2–7.3 cm, oblong-elliptic or rarely elliptic; adaxial surface of mature leaves olive or light brown (sometimes shining) when dry, glabrous or with scattered stellate trichomes, the surface smooth; abaxial surface pale brown to whitish when dry, densely but inconspicuously pubescent, trichomes stellate, sessile, the central part of the trichome reddish and contrasting in colour with the hyaline branches to reddish-clear, with 4–10 branches, the branches ± 0.01–0.05 mm long, persistent; lateral veins 15–20 per side, 4–5 veins per 5 cm, 1.2–1.8 cm apart, the same colour as the adaxial surface or slightly transparent, on adaxial side flat to sunken, on abaxial side slightly elevated, arcuate-ascending, slightly anastomosing near the margin and without forming a very marked intramarginal vein; tertiary veins barely visible on both sides; midvein adaxially slightly elevated (sometimes flat, distally), abaxially raised, rounded to somewhat triangular, tomentose to glabrate; base acute or obtuse to rounded, not revolute, flat; margin flat; apex acuminate or rarely rounded. <bold><italic>Staminate inflorescences</italic></bold> 3.5–5.5 cm long, axillary, axes flattened, tomentose, with trichomes irregularly stellate, ferruginous; peduncle 1.2–1.9 × ca. 0.1 cm long; bracts not seen; terminal fascicles dense, with 15—40+ flowers. <bold><italic>Staminate flowers</italic></bold> with the pedicel 0.3–1.2 mm long; receptacle 1.2—2 mm wide; perianth 2–2.8 mm long, infundibuliform, yellow when fresh, connate by 1.1–1.7 (–2.3) mm long, external surface pubescent, with brown trichomes, internal surface glabrous or with few trichomes close to the margin of the lobes; lobes 3 (4), 0.8–1.5 × 0.6–0.9 (–1.2) mm; stamens 3, the filament column 0.5–0.6 mm long, glabrous, straight, thin, sometimes slightly thickened at the base, not constricted at the apex; anthers 0.6–0.9 mm long; apiculus 0.06–0.1 mm long, acute to apiculate, connate. <bold><italic>Pistillate inflorescences</italic></bold> and <bold><italic>pistillate flowers</italic></bold> not seen. <bold><italic>Infructescence</italic></bold> 2.5–7.5 cm long, with 2–13 fruits, peduncle 2–3.5 × ca. 0.47 cm. <bold><italic>Fruits</italic></bold> 2.7–3.5 × 1.5–2.5 cm, usually ellipsoid or rarely ovoid, stipitate, densely tomentose, the trichomes dendritic, ferruginous and falling very easily to the touch (as dust), the surface rugose or smooth when dry, the line of dehiscence usually carinate, but not very conspicuous, the base obtuse, the apex acute to obtuse, green or golden and ferruginous by the pubescence when fresh; pericarp 3.2–3.8 mm thick; pedicel 0.4–0.7 cm long; seed ca. 2.5 × 1.3 cm, the testa when dry whitish-greyish, markedly grooved; aril usually described as red when fresh, pale brown when dry, membranaceous, the texture dry and thin, laciniate in narrow bands distally. <bold><italic>Germination</italic></bold> epigeal, seedling cryptocotylar, the first pair of leaves (sub)opposite (<xref ref-type="bibr" rid="B52">Ley López and Chacón Madrigal 2017</xref>; as <italic><tp:taxon-name><tp:taxon-name-part taxon-name-part-type="genus" reg="Virola">V.</tp:taxon-name-part> <tp:taxon-name-part taxon-name-part-type="species" reg="macrocarpa">macrocarpa</tp:taxon-name-part></tp:taxon-name></italic>).</p></tp:treatment-sec><tp:treatment-sec sec-type="description" id="SECID0EZWAI"><title>Distinctive characters.</title><p><italic><tp:taxon-name><tp:taxon-name-part taxon-name-part-type="genus" reg="Virola">Virola</tp:taxon-name-part> <tp:taxon-name-part taxon-name-part-type="species" reg="allenii">allenii</tp:taxon-name-part></tp:taxon-name></italic> is recognised by its narrow leaf blades with lateral veins that are well separated (Fig. <xref ref-type="fig" rid="F8">8A</xref>) with a whitish abaxial surface and covered with stellate, sessile trichomes with the central portion of the trichome reddish and contrasting in colour with the hyaline branches to reddish-clear (Figs <xref ref-type="fig" rid="F3">3A</xref>, <xref ref-type="fig" rid="F6">6F</xref>); the staminate flowers with the lobes of the perianth almost glabrous on the inner surface, the column of filaments straight and not constricted at the apex, anthers that are usually longer (0.6–0.9 mm long) than the column of the filaments (0.5–0.6 mm long) and an apiculus that is 0.06–0.1 mm long. It is also distinctive for its large, usually ellipsoid fruits (Figs <xref ref-type="fig" rid="F4">4A</xref>, <xref ref-type="fig" rid="F6">6I–K</xref>) with thick pericarp that are green when ripe and covered by ferruginous trichomes that fall very easily to the touch (Fig. <xref ref-type="fig" rid="F6">6K</xref> inset); and seeds with the testa markedly ribbed.</p><fig id="F8" position="float" orientation="portrait"><object-id xmlns:xlink="http://www.w3.org/1999/xlink" content-type="doi" xlink:type="simple">10.3897/phytokeys.134.37979.figure8</object-id><object-id xmlns:xlink="http://www.w3.org/1999/xlink" content-type="arpha" xlink:type="simple">8231749D-96FC-5F0E-BA22-1175003DE3D2</object-id><label>Figure 8.</label><caption><p>Pattern of the lateral veins in Mesoamerican <italic><tp:taxon-name><tp:taxon-name-part taxon-name-part-type="genus" reg="Virola">Virola</tp:taxon-name-part></tp:taxon-name></italic><bold>A</bold><italic><tp:taxon-name><tp:taxon-name-part taxon-name-part-type="genus" reg="Virola">Virola</tp:taxon-name-part> <tp:taxon-name-part taxon-name-part-type="species" reg="allenii">allenii</tp:taxon-name-part></tp:taxon-name></italic> (<italic>K. Thomsen 1284</italic>, NO) <bold>B</bold><italic><tp:taxon-name><tp:taxon-name-part taxon-name-part-type="genus" reg="Virola">V.</tp:taxon-name-part> <tp:taxon-name-part taxon-name-part-type="species" reg="amistadensis">amistadensis</tp:taxon-name-part></tp:taxon-name></italic> (<italic>G. McPherson 8703</italic>, <named-content xmlns:xlink="http://www.w3.org/1999/xlink" content-type="dwc:institutional_code" xlink:type="simple">MO</named-content>) <bold>C</bold><italic><tp:taxon-name><tp:taxon-name-part taxon-name-part-type="genus" reg="Virola">V.</tp:taxon-name-part> <tp:taxon-name-part taxon-name-part-type="species" reg="chrysocarpa">chrysocarpa</tp:taxon-name-part></tp:taxon-name></italic> (<italic>B. Hammel et al.16864</italic>, <named-content xmlns:xlink="http://www.w3.org/1999/xlink" content-type="dwc:institutional_code" xlink:type="simple">MO</named-content>) <bold>D</bold><italic><tp:taxon-name><tp:taxon-name-part taxon-name-part-type="genus" reg="Virola">V.</tp:taxon-name-part> <tp:taxon-name-part taxon-name-part-type="species" reg="elongata">elongata</tp:taxon-name-part></tp:taxon-name></italic> (<italic>M. Correa &amp; R. L. Dressler 1078</italic>, <named-content xmlns:xlink="http://www.w3.org/1999/xlink" content-type="dwc:institutional_code" xlink:type="simple">MO</named-content>) <bold>E</bold><italic><tp:taxon-name><tp:taxon-name-part taxon-name-part-type="genus" reg="Virola">V.</tp:taxon-name-part> <tp:taxon-name-part taxon-name-part-type="species" reg="fosteri">fosteri</tp:taxon-name-part></tp:taxon-name></italic> (<italic>G. de Nevers 7226</italic>, <named-content xmlns:xlink="http://www.w3.org/1999/xlink" content-type="dwc:institutional_code" xlink:type="simple">MO</named-content>) <bold>F</bold><italic><tp:taxon-name><tp:taxon-name-part taxon-name-part-type="genus" reg="Virola">V.</tp:taxon-name-part> <tp:taxon-name-part taxon-name-part-type="species" reg="guatemalensis">guatemalensis</tp:taxon-name-part></tp:taxon-name></italic> (<italic>G. Ibarra 957</italic>, <named-content xmlns:xlink="http://www.w3.org/1999/xlink" content-type="dwc:institutional_code" xlink:type="simple">MO</named-content>) <bold>G</bold><italic><tp:taxon-name><tp:taxon-name-part taxon-name-part-type="genus" reg="Virola">V.</tp:taxon-name-part> <tp:taxon-name-part taxon-name-part-type="species" reg="koschnyi">koschnyi</tp:taxon-name-part></tp:taxon-name></italic> (<italic>J. Miller &amp; J. C. Sandino 1110</italic>, <named-content xmlns:xlink="http://www.w3.org/1999/xlink" content-type="dwc:institutional_code" xlink:type="simple">MO</named-content>) <bold>H</bold><italic><tp:taxon-name><tp:taxon-name-part taxon-name-part-type="genus" reg="Virola">V.</tp:taxon-name-part> <tp:taxon-name-part taxon-name-part-type="species" reg="laevigata">laevigata</tp:taxon-name-part></tp:taxon-name></italic> (<italic>N. Zamora &amp; T. D. Pennington 1583</italic>, <named-content xmlns:xlink="http://www.w3.org/1999/xlink" content-type="dwc:institutional_code" xlink:type="simple">MO</named-content>) <bold>I</bold><italic><tp:taxon-name><tp:taxon-name-part taxon-name-part-type="genus" reg="Virola">V.</tp:taxon-name-part> <tp:taxon-name-part taxon-name-part-type="species" reg="megacarpa">megacarpa</tp:taxon-name-part></tp:taxon-name></italic> (<italic>G. de Nevers 5184</italic>, <named-content xmlns:xlink="http://www.w3.org/1999/xlink" content-type="dwc:institutional_code" xlink:type="simple">MO</named-content>) <bold>J</bold><italic><tp:taxon-name><tp:taxon-name-part taxon-name-part-type="genus" reg="Virola">V.</tp:taxon-name-part> <tp:taxon-name-part taxon-name-part-type="species" reg="montana">montana</tp:taxon-name-part></tp:taxon-name></italic> (<italic>E. Lépiz &amp; J. F. Morales 284</italic>, <named-content xmlns:xlink="http://www.w3.org/1999/xlink" content-type="dwc:institutional_code" xlink:type="simple">MO</named-content>) <bold>K</bold><italic><tp:taxon-name><tp:taxon-name-part taxon-name-part-type="genus" reg="Virola">V.</tp:taxon-name-part> <tp:taxon-name-part taxon-name-part-type="species" reg="multiflora">multiflora</tp:taxon-name-part></tp:taxon-name></italic> (<italic>J. Manzanares 3561</italic>, <named-content xmlns:xlink="http://www.w3.org/1999/xlink" content-type="dwc:institutional_code" xlink:type="simple">MO</named-content>) <bold>L</bold><italic><tp:taxon-name><tp:taxon-name-part taxon-name-part-type="genus" reg="Virola">V.</tp:taxon-name-part> <tp:taxon-name-part taxon-name-part-type="species" reg="nobilis">nobilis</tp:taxon-name-part></tp:taxon-name></italic> from Barro Colorado (<italic>R. J. Schmalzel 320</italic>, <named-content xmlns:xlink="http://www.w3.org/1999/xlink" content-type="dwc:institutional_code" xlink:type="simple">MO</named-content>) <bold>M</bold><italic><tp:taxon-name><tp:taxon-name-part taxon-name-part-type="genus" reg="Virola">V.</tp:taxon-name-part> <tp:taxon-name-part taxon-name-part-type="species" reg="otobifolia">otobifolia</tp:taxon-name-part></tp:taxon-name></italic> (<italic>G. de Nevers et al. 7530</italic>, <named-content xmlns:xlink="http://www.w3.org/1999/xlink" content-type="dwc:institutional_code" xlink:type="simple">MO</named-content>) <bold>N</bold><italic><tp:taxon-name><tp:taxon-name-part taxon-name-part-type="genus" reg="Virola">V.</tp:taxon-name-part> <tp:taxon-name-part taxon-name-part-type="species" reg="sebifera">sebifera</tp:taxon-name-part></tp:taxon-name></italic> (<italic>T. B. Croat 5959</italic>, <named-content xmlns:xlink="http://www.w3.org/1999/xlink" content-type="dwc:institutional_code" xlink:type="simple">MO</named-content>) <bold>O</bold><italic><tp:taxon-name><tp:taxon-name-part taxon-name-part-type="genus" reg="Virola">V.</tp:taxon-name-part> <tp:taxon-name-part taxon-name-part-type="species" reg="nobilis">nobilis</tp:taxon-name-part></tp:taxon-name></italic> from Osa Peninsula (<italic>R. Aguilar 11186</italic>, <named-content xmlns:xlink="http://www.w3.org/1999/xlink" content-type="dwc:institutional_code" xlink:type="simple">MO</named-content>).</p></caption><graphic xmlns:xlink="http://www.w3.org/1999/xlink" xlink:href="phytokeys-134-001-g008.jpg" position="float" orientation="portrait" xlink:type="simple" id="oo_349090.jpg"><uri content-type="original_file" xlink:type="simple">https://binary.pensoft.net/fig/349090</uri></graphic></fig></tp:treatment-sec><tp:treatment-sec sec-type="etymology" id="SECID0EHDBI"><title>Etymology.</title><p>The specific epithet honours the collector of the type specimen, Paul H. Allen (1911–1963), who was probably the first person to collect this species 67 years ago (<italic>P. H. Allen 5763</italic>; 10 Jan 1951). During his five-year residency in Palmar Norte, Puntarenas, Costa Rica (<xref ref-type="bibr" rid="B35">Grayum et al. 2004</xref>), Allen made important collections and publications in this region (e.g. The Rain Forests of Golfo Dulce, <xref ref-type="bibr" rid="B4">Allen 1956</xref>).</p></tp:treatment-sec><tp:treatment-sec sec-type="distribution" id="SECID0EXDBI"><title>Distribution.</title><p><italic><tp:taxon-name><tp:taxon-name-part taxon-name-part-type="genus" reg="Virola">Virola</tp:taxon-name-part> <tp:taxon-name-part taxon-name-part-type="species" reg="allenii">allenii</tp:taxon-name-part></tp:taxon-name></italic> is known only from Costa Rica (Puntarenas and San José) (Fig. <xref ref-type="fig" rid="F9">9A</xref>). It is found on the Pacific slope, at 0–350 (–1350) m elevation.</p><fig id="F9" position="float" orientation="portrait"><object-id xmlns:xlink="http://www.w3.org/1999/xlink" content-type="doi" xlink:type="simple">10.3897/phytokeys.134.37979.figure9</object-id><object-id xmlns:xlink="http://www.w3.org/1999/xlink" content-type="arpha" xlink:type="simple">9A08BE2E-9FE2-5FDC-99A5-8E18A941F1C6</object-id><label>Figure 9.</label><caption><p>Geographic distribution of <italic><tp:taxon-name><tp:taxon-name-part taxon-name-part-type="genus" reg="Virola">Virola</tp:taxon-name-part> <tp:taxon-name-part taxon-name-part-type="species" reg="allenii">allenii</tp:taxon-name-part></tp:taxon-name></italic> (<bold>A</bold>), <italic><tp:taxon-name><tp:taxon-name-part taxon-name-part-type="genus" reg="Virola">V.</tp:taxon-name-part> <tp:taxon-name-part taxon-name-part-type="species" reg="amistadensis">amistadensis</tp:taxon-name-part></tp:taxon-name></italic> (<bold>B</bold>), <italic><tp:taxon-name><tp:taxon-name-part taxon-name-part-type="genus" reg="Virola">V.</tp:taxon-name-part> <tp:taxon-name-part taxon-name-part-type="species" reg="chrysocarpa">chrysocarpa</tp:taxon-name-part></tp:taxon-name></italic> (<bold>C</bold>), <italic><tp:taxon-name><tp:taxon-name-part taxon-name-part-type="genus" reg="Virola">V.</tp:taxon-name-part> <tp:taxon-name-part taxon-name-part-type="species" reg="elongata">elongata</tp:taxon-name-part></tp:taxon-name></italic> (<bold>D</bold>), <italic><tp:taxon-name><tp:taxon-name-part taxon-name-part-type="genus" reg="Virola">V.</tp:taxon-name-part> <tp:taxon-name-part taxon-name-part-type="species" reg="fosteri">fosteri</tp:taxon-name-part></tp:taxon-name></italic> (<bold>E</bold>) and <italic><tp:taxon-name><tp:taxon-name-part taxon-name-part-type="genus" reg="Virola">V.</tp:taxon-name-part> <tp:taxon-name-part taxon-name-part-type="species" reg="guatemalensis">guatemalensis</tp:taxon-name-part></tp:taxon-name></italic> (<bold>F</bold>).</p></caption><graphic xmlns:xlink="http://www.w3.org/1999/xlink" xlink:href="phytokeys-134-001-g009.jpg" position="float" orientation="portrait" xlink:type="simple" id="oo_349091.jpg"><uri content-type="original_file" xlink:type="simple">https://binary.pensoft.net/fig/349091</uri></graphic></fig></tp:treatment-sec><tp:treatment-sec sec-type="Preliminary conservation status" id="SECID0EHHBI"><title>Preliminary conservation status.</title><p><italic><tp:taxon-name><tp:taxon-name-part taxon-name-part-type="genus" reg="Virola">Virola</tp:taxon-name-part> <tp:taxon-name-part taxon-name-part-type="species" reg="allenii">allenii</tp:taxon-name-part></tp:taxon-name></italic> is Vulnerable following IUCN critera B1a and B2a. Justifying its status, it is known from seven localities and has an <abbrev xmlns:xlink="http://www.w3.org/1999/xlink" xlink:title="extent of occurrence" id="ABBRID0EYHBI" xlink:type="simple">EOO</abbrev> of 3,424 km<sup>2</sup> and an <abbrev xmlns:xlink="http://www.w3.org/1999/xlink" xlink:title="area of occupancy" id="ABBRID0E5HBI" xlink:type="simple">AOO</abbrev> of 40 km<sup>2</sup>. Specimens have been collected regularly since the 1990s during botanical expeditions in the Osa Peninsula of Costa Rica, though only 22 specimens have been verified.</p></tp:treatment-sec><tp:treatment-sec sec-type="Common names" id="SECID0EEIBI"><title>Common names.</title><p>None recorded.</p></tp:treatment-sec><tp:treatment-sec sec-type="phenology" id="SECID0EJIBI"><title>Phenology.</title><p>Flowering of <italic><tp:taxon-name><tp:taxon-name-part taxon-name-part-type="genus" reg="Virola">Virola</tp:taxon-name-part> <tp:taxon-name-part taxon-name-part-type="species" reg="allenii">allenii</tp:taxon-name-part></tp:taxon-name></italic> has been recorded in January, March, April and December. Fruits have been observed in January, August to October. Pistillate flowers were not seen in the studied material.</p></tp:treatment-sec><tp:treatment-sec sec-type="description" id="SECID0E1IBI"><title>Field characters.</title><p>The bark is described as brown and smooth or as peeling in small pieces, sometimes with a strong, spicy scent. Twigs and leaves often have galls (e.g. Fig. <xref ref-type="fig" rid="F6">6I</xref>). Leaf blades are adaxially lustrous and abaxially whitish. Staminate flowers are yellow and fragrant. Fruits, which are ca. 5 × 3.2 cm when fresh, are green at maturity and covered with brown trichomes that fall very easily when touched and have a pericarp that is ca. 6 mm thick. The aril of mature fruits is red and white in immature fruits. Seeds have a white testa.</p></tp:treatment-sec><tp:treatment-sec sec-type="discussion" id="SECID0EEJBI"><title>Discussion.</title><p><italic><tp:taxon-name><tp:taxon-name-part taxon-name-part-type="genus" reg="Virola">Virola</tp:taxon-name-part> <tp:taxon-name-part taxon-name-part-type="species" reg="allenii">allenii</tp:taxon-name-part></tp:taxon-name></italic> is most similar to <italic><tp:taxon-name><tp:taxon-name-part taxon-name-part-type="genus" reg="Virola">V.</tp:taxon-name-part> <tp:taxon-name-part taxon-name-part-type="species" reg="macrocarpa">macrocarpa</tp:taxon-name-part></tp:taxon-name></italic>, a species from montane forests at 1100 m elevation in the Andes of Colombia (Boyacá) and this name has been previously applied to the species described here (e.g. <xref ref-type="bibr" rid="B46">Jiménez 2007</xref>; <xref ref-type="bibr" rid="B16">Cornejo et al. 2012</xref>; <xref ref-type="bibr" rid="B3">Aguilar et al. 2017 onward</xref>). It is differentiated from <italic><tp:taxon-name><tp:taxon-name-part taxon-name-part-type="genus" reg="Virola">V.</tp:taxon-name-part> <tp:taxon-name-part taxon-name-part-type="species" reg="macrocarpa">macrocarpa</tp:taxon-name-part></tp:taxon-name></italic> by the characteristics presented in the diagnosis and in Table <xref ref-type="table" rid="T2">2</xref>.</p><p>The comparison presented hereafter for <italic><tp:taxon-name><tp:taxon-name-part taxon-name-part-type="genus" reg="Virola">Virola</tp:taxon-name-part> <tp:taxon-name-part taxon-name-part-type="species" reg="macrocarpa">macrocarpa</tp:taxon-name-part></tp:taxon-name></italic> (Fig. <xref ref-type="fig" rid="F7">7C</xref>) is strictly based on the protologue (except for the pericarp thickness), from which we have been able to study two physical duplicates deposited at <named-content xmlns:xlink="http://www.w3.org/1999/xlink" content-type="dwc:institutional_code" xlink:type="simple">MO</named-content> (<italic>A. Lawrance 675</italic>, <named-content xmlns:xlink="http://www.w3.org/1999/xlink" content-type="dwc:institutional_code" xlink:type="simple">MO</named-content>-2 sheets!, fr [Fig. <xref ref-type="fig" rid="F4">4D</xref>]) and the images at A! (st), F! (2-sheets, fr), G! (2-sheets, st.), K! (st), S (fr) and US! (2-sheets, fruits likely in the packet, but not seen). We confirmed all measurements from the protologue on <italic>Lawrance 675</italic> (<named-content xmlns:xlink="http://www.w3.org/1999/xlink" content-type="dwc:institutional_code" xlink:type="simple">MO</named-content>) and found them consistent with the exception of pericarp thickness; while 2–4 mm was stated in the protologue, our measurements ranged from 1.8–3 mm, which we present in Table <xref ref-type="table" rid="T2">2</xref> below. In our estimation, all other observed South American specimens, annotated with this name, represent an amalgamation of different identities (D. Santamaría-Aguilar, in prep.).</p><p>Based on a number of features listed in the diagnosis of <italic><tp:taxon-name><tp:taxon-name-part taxon-name-part-type="genus" reg="Virola">V.</tp:taxon-name-part> <tp:taxon-name-part taxon-name-part-type="species" reg="alleni">alleni</tp:taxon-name-part></tp:taxon-name></italic>, including colour of the abaxial leaf blade, sessile trichomes, degree of separation of lateral veins and the length of the anther apiculus, <italic><tp:taxon-name><tp:taxon-name-part taxon-name-part-type="genus" reg="Virola">V.</tp:taxon-name-part> <tp:taxon-name-part taxon-name-part-type="species" reg="allenii">allenii</tp:taxon-name-part></tp:taxon-name></italic> is similar to <italic><tp:taxon-name><tp:taxon-name-part taxon-name-part-type="genus" reg="Virola">V.</tp:taxon-name-part> <tp:taxon-name-part taxon-name-part-type="species" reg="calophylla">calophylla</tp:taxon-name-part></tp:taxon-name></italic> (Fig. <xref ref-type="fig" rid="F10">10A, B</xref>) and <italic><tp:taxon-name><tp:taxon-name-part taxon-name-part-type="genus" reg="Virola">V.</tp:taxon-name-part> <tp:taxon-name-part taxon-name-part-type="species" reg="calophylloidea">calophylloidea</tp:taxon-name-part></tp:taxon-name></italic> from South America; the latter was recently included as a synonym of <italic><tp:taxon-name><tp:taxon-name-part taxon-name-part-type="genus" reg="Virola">V.</tp:taxon-name-part> <tp:taxon-name-part taxon-name-part-type="species" reg="calophylla">calophylla</tp:taxon-name-part></tp:taxon-name></italic> (see notes below). Furthermore, <italic><tp:taxon-name><tp:taxon-name-part taxon-name-part-type="genus" reg="Virola">Virola</tp:taxon-name-part> <tp:taxon-name-part taxon-name-part-type="species" reg="allenii">allenii</tp:taxon-name-part></tp:taxon-name></italic> also shares narrow oblong-elliptic leaf blades (3.2–8 cm broad) and short inflorescences with <italic><tp:taxon-name><tp:taxon-name-part taxon-name-part-type="genus" reg="Virola">V.</tp:taxon-name-part> <tp:taxon-name-part taxon-name-part-type="species" reg="calophylloidea">calophylloidea</tp:taxon-name-part></tp:taxon-name></italic>. However, it is distinguished from both species by the filament column that is constricted at or towards the apex (vs. not constricted in <italic><tp:taxon-name><tp:taxon-name-part taxon-name-part-type="genus" reg="Virola">V.</tp:taxon-name-part> <tp:taxon-name-part taxon-name-part-type="species" reg="allenii">allenii</tp:taxon-name-part></tp:taxon-name></italic>) and the tendency towards short anthers (0.4–0.7 mm vs. 0.6–0.9 mm long). Additional differences amongst these three species are presented in the Table <xref ref-type="table" rid="T2">2</xref>.</p><fig id="F10" position="float" orientation="portrait"><object-id xmlns:xlink="http://www.w3.org/1999/xlink" content-type="doi" xlink:type="simple">10.3897/phytokeys.134.37979.figure10</object-id><object-id xmlns:xlink="http://www.w3.org/1999/xlink" content-type="arpha" xlink:type="simple">1F63CC33-FEC2-5B08-B349-61DF81B2D1E3</object-id><label>Figure 10.</label><caption><p><italic><tp:taxon-name><tp:taxon-name-part taxon-name-part-type="genus" reg="Virola">Virola</tp:taxon-name-part> <tp:taxon-name-part taxon-name-part-type="species" reg="calophylla">calophylla</tp:taxon-name-part></tp:taxon-name></italic><bold>A</bold> branch with leaves, showing both sides <bold>B</bold> branch with inflorescences. <italic><tp:taxon-name><tp:taxon-name-part taxon-name-part-type="genus" reg="Virola">Virola</tp:taxon-name-part> <tp:taxon-name-part taxon-name-part-type="species" reg="elongata">elongata</tp:taxon-name-part></tp:taxon-name></italic><bold>C</bold> leafy branch with inflorescences, inset fruit <bold>D</bold> inflorescences. <italic><tp:taxon-name><tp:taxon-name-part taxon-name-part-type="genus" reg="Virola">Virola</tp:taxon-name-part> <tp:taxon-name-part taxon-name-part-type="species" reg="guatemalensis">guatemalensis</tp:taxon-name-part></tp:taxon-name></italic><bold>E, F</bold> leaf blades showing adaxial (<bold>E</bold>) and abaxial (<bold>F</bold>) surface. <bold>G</bold> young twigs and petioles. Photos by Robin Foster (<bold>A, B)</bold>, from <ext-link xmlns:xlink="http://www.w3.org/1999/xlink" xlink:type="simple" ext-link-type="uri" xlink:href="https://plantidtools.fieldmuseum.org/en/nlp">https://plantidtools.fieldmuseum.org/en/nlp</ext-link>; Steven Paton (<bold>C, D)</bold>, Rolando Pérez (<bold>C</bold> inset), from <ext-link xmlns:xlink="http://www.w3.org/1999/xlink" xlink:type="simple" ext-link-type="uri" xlink:href="https://stricollections.org/portal/index.php">https://stricollections.org/portal/index.php</ext-link> and Angela Rojas (<bold>E–G</bold>).</p></caption><graphic xmlns:xlink="http://www.w3.org/1999/xlink" xlink:href="phytokeys-134-001-g010.jpg" position="float" orientation="portrait" xlink:type="simple" id="oo_349092.jpg"><uri content-type="original_file" xlink:type="simple">https://binary.pensoft.net/fig/349092</uri></graphic></fig><p>In Mesoamerica, <italic><tp:taxon-name><tp:taxon-name-part taxon-name-part-type="genus" reg="Virola">Virola</tp:taxon-name-part> <tp:taxon-name-part taxon-name-part-type="species" reg="allenii">allenii</tp:taxon-name-part></tp:taxon-name></italic> can be confused with <italic><tp:taxon-name><tp:taxon-name-part taxon-name-part-type="genus" reg="Virola">V.</tp:taxon-name-part> <tp:taxon-name-part taxon-name-part-type="species" reg="amistadensis">amistadensis</tp:taxon-name-part></tp:taxon-name></italic> and <italic><tp:taxon-name><tp:taxon-name-part taxon-name-part-type="genus" reg="Virola">V.</tp:taxon-name-part> <tp:taxon-name-part taxon-name-part-type="species" reg="otobifolia">otobifolia</tp:taxon-name-part></tp:taxon-name></italic> (which are formally described as new below). All these species have lateral veins that are well spaced (Fig. <xref ref-type="fig" rid="F8">8A, B, M</xref>) and an abaxial leaf surface that is usually whitish with sessile stellate trichomes; for differences between these species see Table <xref ref-type="table" rid="T3">3</xref>.</p><p>Some of the first specimens of this new species were confused with other taxa, though they differ based on their trichomes: <italic><tp:taxon-name><tp:taxon-name-part taxon-name-part-type="genus" reg="Otoba">Otoba</tp:taxon-name-part></tp:taxon-name></italic> (e.g. <italic>L. J. Poveda 887</italic>, <named-content xmlns:xlink="http://www.w3.org/1999/xlink" content-type="dwc:institutional_code" xlink:type="simple">CR</named-content>!) with malpighiaceous trichomes (vs. stellate trichomes), <italic><tp:taxon-name><tp:taxon-name-part taxon-name-part-type="genus" reg="Virola">Virola</tp:taxon-name-part> <tp:taxon-name-part taxon-name-part-type="species" reg="sebifera">sebifera</tp:taxon-name-part></tp:taxon-name></italic> (e.g. <italic>N. Zamora et al. 1440</italic>, <named-content xmlns:xlink="http://www.w3.org/1999/xlink" content-type="dwc:institutional_code" xlink:type="simple">CR</named-content>!) with dendritic to dendritic-stellate and generally pediculate trichomes (vs. stellate and sessile) (Fig. <xref ref-type="fig" rid="F3">3A, N</xref>); or <italic><tp:taxon-name><tp:taxon-name-part taxon-name-part-type="genus" reg="Virola">V.</tp:taxon-name-part> <tp:taxon-name-part taxon-name-part-type="species" reg="guatemalensis">guatemalensis</tp:taxon-name-part></tp:taxon-name></italic> (e.g. <italic>P. H</italic>. <italic>Allen 6727</italic>, F, GH) with the central part of the trichome colourless (vs. reddish) and with more compressed lateral veins (0.6–1.1 cm vs. 1.2–1.8 cm of separation between veins) (Figs <xref ref-type="fig" rid="F3">3A</xref>, <xref ref-type="fig" rid="F8">8A, F</xref>).</p><table-wrap id="T2" position="float" orientation="portrait"><label>Table 2.</label><caption><p>Comparison of <italic><tp:taxon-name><tp:taxon-name-part taxon-name-part-type="genus" reg="Virola">Virola</tp:taxon-name-part> <tp:taxon-name-part taxon-name-part-type="species" reg="allenii">allenii</tp:taxon-name-part></tp:taxon-name></italic> with the morphologically most similar species.</p></caption><table id="TID0ETBDK" rules="all"><tbody><tr><th rowspan="1" colspan="1">Character</th><th rowspan="1" colspan="1">
                    <italic><tp:taxon-name><tp:taxon-name-part taxon-name-part-type="genus" reg="Virola">V.</tp:taxon-name-part> <tp:taxon-name-part taxon-name-part-type="species" reg="allenii">allenii</tp:taxon-name-part></tp:taxon-name></italic>
                  </th><th rowspan="1" colspan="1">
                    <italic><tp:taxon-name><tp:taxon-name-part taxon-name-part-type="genus" reg="Virola">V.</tp:taxon-name-part> <tp:taxon-name-part taxon-name-part-type="species" reg="calophylla">calophylla</tp:taxon-name-part></tp:taxon-name></italic>
                  </th><th rowspan="1" colspan="1">
                    <italic><tp:taxon-name><tp:taxon-name-part taxon-name-part-type="genus" reg="Virola">V.</tp:taxon-name-part> <tp:taxon-name-part taxon-name-part-type="species" reg="calophylloidea">calophylloidea</tp:taxon-name-part></tp:taxon-name></italic>
                    <sup>*</sup>
                  </th><th rowspan="1" colspan="1">
                    <italic><tp:taxon-name><tp:taxon-name-part taxon-name-part-type="genus" reg="Virola">V.</tp:taxon-name-part> <tp:taxon-name-part taxon-name-part-type="species" reg="macrocarpa">macrocarpa</tp:taxon-name-part></tp:taxon-name></italic>
                  </th></tr><tr><td rowspan="1" colspan="1">Leaf blade</td><td rowspan="1" colspan="1">16.2–29.2 × 3.2–7.3 cm; base acute or obtuse to rounded</td><td rowspan="1" colspan="1">(15–) 20–60 × 10–16 cm; base (usually) deeply cordate to truncate (obtuse)</td><td rowspan="1" colspan="1">16–33 × 4.5–8 cm; base cordate to rounded or broadly obtuse</td><td rowspan="1" colspan="1">20–40 × 7–11 cm; base broadly obtuse<sup>†</sup></td></tr><tr><td rowspan="1" colspan="1">Length of staminate inflorescences</td><td rowspan="1" colspan="1">3.5–5.5 cm</td><td rowspan="1" colspan="1">6–30 cm</td><td rowspan="1" colspan="1">1–4 cm</td><td rowspan="1" colspan="1">Unknown</td></tr><tr><td rowspan="1" colspan="1">Length of perianth of staminate flowers</td><td rowspan="1" colspan="1">2–2.8 mm</td><td rowspan="1" colspan="1">1–2.1 mm</td><td rowspan="1" colspan="1">1.7–2 mm</td><td rowspan="1" colspan="1">Unknown</td></tr><tr><td rowspan="1" colspan="1">Filament column</td><td rowspan="1" colspan="1">0.5–0.6 mm long; not constricted at apex</td><td rowspan="1" colspan="1">0.2–0.6 mm long; constricted at apex</td><td rowspan="1" colspan="1">0.7–0.8 mm long; abruptly narrowed at apex</td><td rowspan="1" colspan="1">Unknown</td></tr><tr><td rowspan="1" colspan="1">Anther length</td><td rowspan="1" colspan="1">0.6–0.9 mm</td><td rowspan="1" colspan="1">0.4–0.5 mm</td><td rowspan="1" colspan="1">0.5–0.6 mm</td><td rowspan="1" colspan="1">Unknown</td></tr><tr><td rowspan="1" colspan="1">Fruit</td><td rowspan="1" colspan="1">2.7–3.5 × 1.5–2.5 cm; base obtuse</td><td rowspan="1" colspan="1">2.5–3 × 1.2–2.5 cm; base usually truncate</td><td rowspan="1" colspan="1">1.8–2.1 ×0.8–1.1 cm; base obtuse</td><td rowspan="1" colspan="1">2.7–3.3 × 2–2.3 cm; base obtuse<sup>†</sup></td></tr><tr><td rowspan="1" colspan="1">Pericarp thickness</td><td rowspan="1" colspan="1">3.2–3.8 mm</td><td rowspan="1" colspan="1">0.5–5 mm</td><td rowspan="1" colspan="1">0.5–0.8 mm</td><td rowspan="1" colspan="1">1.8–3 mm</td></tr></tbody></table><table-wrap-foot><fn><p><sup>*</sup>From Smith 1938.</p></fn></table-wrap-foot></table-wrap><table-wrap id="T3" position="float" orientation="portrait"><label>Table 3.</label><caption><p>Comparison of <italic><tp:taxon-name><tp:taxon-name-part taxon-name-part-type="genus" reg="Virola">Virola</tp:taxon-name-part> <tp:taxon-name-part taxon-name-part-type="species" reg="allenii">allenii</tp:taxon-name-part></tp:taxon-name></italic> with the two other morphologically most similar species in Mesoamerica.</p></caption><table id="TID0E5IDK" rules="all"><tbody><tr><th rowspan="1" colspan="1">Characters</th><th rowspan="1" colspan="1">
                    <italic><tp:taxon-name><tp:taxon-name-part taxon-name-part-type="genus" reg="Virola">V.</tp:taxon-name-part> <tp:taxon-name-part taxon-name-part-type="species" reg="allenii">allenii</tp:taxon-name-part></tp:taxon-name></italic>
                  </th><th rowspan="1" colspan="1">
                    <italic><tp:taxon-name><tp:taxon-name-part taxon-name-part-type="genus" reg="Virola">V.</tp:taxon-name-part> <tp:taxon-name-part taxon-name-part-type="species" reg="amistadensis">amistadensis</tp:taxon-name-part></tp:taxon-name></italic>
                  </th><th rowspan="1" colspan="1">
                    <italic><tp:taxon-name><tp:taxon-name-part taxon-name-part-type="genus" reg="Virola">V.</tp:taxon-name-part> <tp:taxon-name-part taxon-name-part-type="species" reg="otobifolia">otobifolia</tp:taxon-name-part></tp:taxon-name></italic>
                  </th></tr><tr><td rowspan="1" colspan="1">Leaf blades</td><td rowspan="1" colspan="1">16.2–29.2 × 3.2–7.3 cm</td><td rowspan="1" colspan="1">12.3–22.8 (–27) × 4.4–9.5 (–12.5) cm</td><td rowspan="1" colspan="1">(14–) 18.2–42.5 × (4.1–) 7.3–14.2 cm</td></tr><tr><td rowspan="1" colspan="1">Lateral veins</td><td rowspan="1" colspan="1">15–20 per side</td><td rowspan="1" colspan="1">9–15 per side</td><td rowspan="1" colspan="1">10–16 per side</td></tr><tr><td rowspan="1" colspan="1">Length of staminate inflorescence</td><td rowspan="1" colspan="1">3.5–5.5 cm</td><td rowspan="1" colspan="1">3–7.5 cm</td><td rowspan="1" colspan="1">3.5–9.5 cm</td></tr><tr><td rowspan="1" colspan="1">Length of perianth of staminate flowers</td><td rowspan="1" colspan="1">2–2.8 mm</td><td rowspan="1" colspan="1">1.5–2.2 mm</td><td rowspan="1" colspan="1">2.5–2.8 mm</td></tr><tr><td rowspan="1" colspan="1">Filament column</td><td rowspan="1" colspan="1">0.5–0.6 mm; not constricted at apex</td><td rowspan="1" colspan="1">0.2–0.4 mm; constricted at the apex</td><td rowspan="1" colspan="1">0.9–1 mm; constricted at the apex</td></tr><tr><td rowspan="1" colspan="1">Anther length</td><td rowspan="1" colspan="1">0.6–0.9 mm</td><td rowspan="1" colspan="1">0.6–0.7 mm</td><td rowspan="1" colspan="1">0.6–1 mm</td></tr><tr><td rowspan="1" colspan="1">Fruit</td><td rowspan="1" colspan="1">2.7–3.5 × 1.5–2.5 cm (Fig. <xref ref-type="fig" rid="F4">4A</xref>)</td><td rowspan="1" colspan="1">2.1–3.8 × 1.7–2 cm (Fig. <xref ref-type="fig" rid="F4">4B</xref>)</td><td rowspan="1" colspan="1">(2.7–) 3.5–4.5 × (1.9–) 2.3–2.9 cm (Fig. <xref ref-type="fig" rid="F4">4C</xref>)</td></tr><tr><td rowspan="1" colspan="1">Pericarp thickness</td><td rowspan="1" colspan="1">3.2–3.8 mm</td><td rowspan="1" colspan="1">1–2 mm</td><td rowspan="1" colspan="1">(2.7–) 3–4.7 mm</td></tr><tr><td rowspan="1" colspan="1">Seed</td><td rowspan="1" colspan="1">ca. 2.5 × 1.3 cm</td><td rowspan="1" colspan="1">1.6–2.2 × 1.4–1.6 cm</td><td rowspan="1" colspan="1">2.5–2.8 × 1.5–1.7 cm</td></tr></tbody></table></table-wrap></tp:treatment-sec><tp:treatment-sec sec-type="notes" id="SECID0ERCCI"><title>Notes.</title><p>The holotype, deposited at Field Museum (F), represents two sheets with hand written annotation (“Sheet 1 of 2,” “Sheet 2 of 2”), which suggests that they represent a multi-sheet specimen of the same plant (ICN Art. 8.3) (<xref ref-type="bibr" rid="B105">Turland et al. 2018</xref>).</p><p>The specimen <italic>B. Hammel et al. 24041</italic> (<named-content xmlns:xlink="http://www.w3.org/1999/xlink" content-type="dwc:institutional_code" xlink:type="simple">CR</named-content>!; fr) from 1370 m elevation in the Tarrazú region of San José province (Costa Rica) differs from other members of this new species by its more rounded and pubescent fruits and its occurrence at a higher elevation than other specimens. It is included here with some reservation. This specimen is most similar to <italic>E. Alfaro 492</italic> (<named-content xmlns:xlink="http://www.w3.org/1999/xlink" content-type="dwc:institutional_code" xlink:type="simple">CR</named-content>!, LSU!, <named-content xmlns:xlink="http://www.w3.org/1999/xlink" content-type="dwc:institutional_code" xlink:type="simple">MO</named-content>!; ♂ fl), which was also collected in montane forests on the Pacific slope of the Cordillera de Talamanca (1240 m elevation). <italic>E. Alfaro 492</italic> differs from the rest of <italic><tp:taxon-name><tp:taxon-name-part taxon-name-part-type="genus" reg="Virola">V.</tp:taxon-name-part> <tp:taxon-name-part taxon-name-part-type="species" reg="alleni">alleni</tp:taxon-name-part></tp:taxon-name></italic> in its larger staminate perianth (ca. 3.8–4 mm vs. 2–2.8 mm long) that is fleshy with dense pubescence on the entire adaxial surface (vs. glabrous or with sparse trichomes close to the margin of the lobes in <italic><tp:taxon-name><tp:taxon-name-part taxon-name-part-type="genus" reg="Virola">V.</tp:taxon-name-part> <tp:taxon-name-part taxon-name-part-type="species" reg="allenii">allenii</tp:taxon-name-part></tp:taxon-name></italic>) and the column of the filaments (ca. 0.5–0.7 mm vs. 0.5–0.6 mm long) that is shorter than the anthers (ca. 1.2 mm vs. 0.6–0.9 mm long). This specimen was also discussed by <xref ref-type="bibr" rid="B46">Jiménez (2007)</xref> as <italic><tp:taxon-name><tp:taxon-name-part taxon-name-part-type="genus" reg="Virola">V.</tp:taxon-name-part> <tp:taxon-name-part taxon-name-part-type="species" reg="macrocarpa">macrocarpa</tp:taxon-name-part></tp:taxon-name></italic>.</p><p>The specimens [<italic>P. H</italic>.] <italic>Allen 5763</italic> (type; F, USJ) and [<italic>P. H</italic>.] <italic>Allen 6727</italic> (F, GH), cited as <italic><tp:taxon-name><tp:taxon-name-part taxon-name-part-type="genus" reg="Virola">V.</tp:taxon-name-part> <tp:taxon-name-part taxon-name-part-type="species" reg="guatemalensis">guatemalensis</tp:taxon-name-part></tp:taxon-name></italic> in The Rain Forests of Golfo Dulce (Allen, 1956), correspond with this new species.</p><p><italic><tp:taxon-name><tp:taxon-name-part taxon-name-part-type="genus" reg="Virola">Virola</tp:taxon-name-part> <tp:taxon-name-part taxon-name-part-type="species" reg="calophylloidea">calophylloidea</tp:taxon-name-part></tp:taxon-name></italic> has recently been considered synonymous with <italic><tp:taxon-name><tp:taxon-name-part taxon-name-part-type="genus" reg="Virola">V.</tp:taxon-name-part> <tp:taxon-name-part taxon-name-part-type="species" reg="calophylla">calophylla</tp:taxon-name-part></tp:taxon-name></italic> (e.g. <xref ref-type="bibr" rid="B75">Rodrigues 1980</xref>; <xref ref-type="bibr" rid="B45">Jaramillo et al. 2004</xref>; <xref ref-type="bibr" rid="B103">ter Steege et al. 2019</xref>). However, here, it is treated as a morphologically distinct species. This is due to its smaller leaves, more compact staminate and pistillate inflorescences and infructescences, staminate flowers with the filament column longer than the anthers and smaller fruits (see Table <xref ref-type="table" rid="T2">2</xref>). Some representative collections of <italic><tp:taxon-name><tp:taxon-name-part taxon-name-part-type="genus" reg="Virola">V.</tp:taxon-name-part> <tp:taxon-name-part taxon-name-part-type="species" reg="calophylloidea">calophylloidea</tp:taxon-name-part></tp:taxon-name></italic> include:</p><p><bold>Brazil. Acre</bold>: Rio Jurua &amp; Rio Moa, Serra da Moa, 30 Apr 1971 (♂ fl), <italic>P. J. M. Maas et al. P12659</italic> (<named-content xmlns:xlink="http://www.w3.org/1999/xlink" content-type="dwc:institutional_code" xlink:type="simple">MO</named-content>). <bold>Amazonas</bold>: Rio Urubú, 04 Aug 1979 (♂ fl), <italic>C. E. Calderon et al. 2922</italic> (<named-content xmlns:xlink="http://www.w3.org/1999/xlink" content-type="dwc:institutional_code" xlink:type="simple">MO</named-content>); Km 500 on Manaus-Humaitá road, 17 Sep 1980 (fr), <italic>S. R. Lowrie et al. 54</italic> (<named-content xmlns:xlink="http://www.w3.org/1999/xlink" content-type="dwc:institutional_code" xlink:type="simple">MO</named-content>); Km. 133, Manaus-Itacoatiara Road, 11 Sep 1974 (♂ fl), <italic>T. D. Pennington &amp; O. P. Monteiro P22638</italic> (<named-content xmlns:xlink="http://www.w3.org/1999/xlink" content-type="dwc:institutional_code" xlink:type="simple">MO</named-content>); Rio Cuieras, 12 Sep 1973 (♂ fl), <italic>G. T. Prance et al. 17790</italic> (<named-content xmlns:xlink="http://www.w3.org/1999/xlink" content-type="dwc:institutional_code" xlink:type="simple">MO</named-content>); Reserva Experimental Station of <named-content xmlns:xlink="http://www.w3.org/1999/xlink" content-type="dwc:institutional_code" xlink:type="simple">INPA</named-content>, 30 Aug 1974 (♂ fl), <italic>G. T. Prance et al. 21689</italic> (<named-content xmlns:xlink="http://www.w3.org/1999/xlink" content-type="dwc:institutional_code" xlink:type="simple">MO</named-content>); Rio Javari, Rio Curaçá, 8 miles above mouth, 26 Oct 1976 (♀ fl), <italic>G. T. Prance et al. 24133</italic> (<named-content xmlns:xlink="http://www.w3.org/1999/xlink" content-type="dwc:institutional_code" xlink:type="simple">MO</named-content>). <bold>Pará</bold>: Km 133, Madeira-Mamore Railway, 15 Sep 1963 (♂ fl), <italic>B. Maguire et al. 56666</italic> (<named-content xmlns:xlink="http://www.w3.org/1999/xlink" content-type="dwc:institutional_code" xlink:type="simple">MO</named-content>); Itaituba, Km 60 da estrada Itaituba, 16 Nov 1978 (fr), <italic>M. G. da Silva &amp; C. S. Rosário 3775</italic> (<named-content xmlns:xlink="http://www.w3.org/1999/xlink" content-type="dwc:institutional_code" xlink:type="simple">MO</named-content>). <bold>Rondônia</bold>: Basin of Rio Madeira, 23 Nov 1968 (fr), <italic>G. T. Prance et al. 8775</italic> (<named-content xmlns:xlink="http://www.w3.org/1999/xlink" content-type="dwc:institutional_code" xlink:type="simple">MO</named-content>).</p></tp:treatment-sec><tp:treatment-sec sec-type="material" id="SECID0E5KCI"><title>Specimens examined.</title><p><bold>Costa Rica. Puntarenas</bold>: Golfito, alrededores de la estación Agujas, 300 m elev., 22 May 2000 (st), <italic>L. Acosta et al. 1389</italic> (<named-content xmlns:xlink="http://www.w3.org/1999/xlink" content-type="dwc:institutional_code" xlink:type="simple">CR</named-content>!); Golfito, Piro, 100 m elev., 14 Oct 1991 (st), <italic>R. Aguilar 511</italic> (<named-content xmlns:xlink="http://www.w3.org/1999/xlink" content-type="dwc:institutional_code" xlink:type="simple">CR</named-content>!); Golfito, estación Los Patos, 200 m elev., 02 Sep 1993 (imm fr), <italic>R. Aguilar 2224</italic> (<named-content xmlns:xlink="http://www.w3.org/1999/xlink" content-type="dwc:institutional_code" xlink:type="simple">CR</named-content>-2 sheets!, LSU!, <named-content xmlns:xlink="http://www.w3.org/1999/xlink" content-type="dwc:institutional_code" xlink:type="simple">MO</named-content>!); Osa, Bahía Chal, La Parcela, 150 m elev., 12 Dic 1996 (st), <italic>R. Aguilar 4735</italic> (<named-content xmlns:xlink="http://www.w3.org/1999/xlink" content-type="dwc:institutional_code" xlink:type="simple">CR</named-content>!, <named-content xmlns:xlink="http://www.w3.org/1999/xlink" content-type="dwc:institutional_code" xlink:type="simple">MO</named-content>!); Península de Osa, Rancho Quemado, sendero a Cerro Brujo, 343 m elev., 30 Jul 2013 (st), <italic>R. Aguilar 14519</italic> (<named-content xmlns:xlink="http://www.w3.org/1999/xlink" content-type="dwc:institutional_code" xlink:type="simple">CR</named-content>!); area between Rio Esquinas &amp; Palmar, 60 m elev., 18 Feb 1963 (fr, dupl. in GH), <italic>P. H. Allen 6727</italic> (F!*, GH!*); Osa, Sierpe, 1 km antes de la Villa de Banegas, 55 m elev., 14 Oct 2007 (fr), <italic>E. Chacón et al. 885</italic> (USJ!); Osa, fila Casa Loma, Aguabuena Sur, 07 Oct 1992 (fr), 50–150 m elev., <italic>A. Fernández 410</italic> (<named-content xmlns:xlink="http://www.w3.org/1999/xlink" content-type="dwc:institutional_code" xlink:type="simple">CR</named-content>!, <named-content xmlns:xlink="http://www.w3.org/1999/xlink" content-type="dwc:institutional_code" xlink:type="simple">MO</named-content>!); Osa, Playa Campanario o San Josecito, 1–10 m elev., 29 Dec 1991 (fl bud), <italic>P. Harmon 291</italic> (<named-content xmlns:xlink="http://www.w3.org/1999/xlink" content-type="dwc:institutional_code" xlink:type="simple">CR</named-content>-2 sheets!); Golfito, bosque de los Austriacos, La Gamba, 300 m elev., 09 Jan 1994 (fr), <italic>W. Huber &amp; A. Weissenhofer 136</italic> (<named-content xmlns:xlink="http://www.w3.org/1999/xlink" content-type="dwc:institutional_code" xlink:type="simple">CR</named-content>!, <abbrev xmlns:xlink="http://www.w3.org/1999/xlink" content-type="institution" xlink:title="Oberösterreichischen Landesmuseums" id="ABBRID0ESOCI" xlink:type="simple">LI</abbrev>*); Golfito, near the Tropenstation La Gamba on the fila, 200 m elev., 27 Jan 2002 (fl), <italic>H. Huber 3012</italic> (<abbrev xmlns:xlink="http://www.w3.org/1999/xlink" content-type="institution" xlink:title="Oberösterreichischen Landesmuseums" id="ABBRID0EZOCI" xlink:type="simple">LI</abbrev>-2 sheets!*); Golfito, Jiménez, Piro, no elev., 20 Jan 2012 (fr), <italic>J. M. Ley-López 69</italic> (USJ!); Golfito, montaña aledaña al campo de aterrizaje, 07 Jun 1994 (st), <italic>L. J. Poveda 887</italic> (<named-content xmlns:xlink="http://www.w3.org/1999/xlink" content-type="dwc:institutional_code" xlink:type="simple">CR</named-content>!); Osa, 3 km después de la quebrada Banegas, camino a Rancho Quemado, 200 m elev., 10 Jan 2018 (fr), <italic>D. Santamaría &amp; R. Aguilar 9865</italic> (<named-content xmlns:xlink="http://www.w3.org/1999/xlink" content-type="dwc:institutional_code" xlink:type="simple">CR</named-content>!); Península de Osa, Aguabuena, 3.5 km W of Rincón, 350 m elev., 14 Jun 1993 (st), <italic>K. Thomsen 746</italic> (<named-content xmlns:xlink="http://www.w3.org/1999/xlink" content-type="dwc:institutional_code" xlink:type="simple">CR</named-content>!); Península de Osa, Aguabuena, 3 km W of Rincón, 130 m elev., 15 Apr 1993 (♂ fl), <italic>K. Thomsen 857</italic> (<named-content xmlns:xlink="http://www.w3.org/1999/xlink" content-type="dwc:institutional_code" xlink:type="simple">CR</named-content>!, <named-content xmlns:xlink="http://www.w3.org/1999/xlink" content-type="dwc:institutional_code" xlink:type="simple">MO</named-content>!, NY!*); Península de Osa, Aguabuena, 3 km W of Rincón, 130 m elev., 05 May 1993 (st), <italic>K. Thomsen 915</italic> (<named-content xmlns:xlink="http://www.w3.org/1999/xlink" content-type="dwc:institutional_code" xlink:type="simple">CR</named-content>!); Península de Osa, Aguabuena, 3.5 km W of Rincón, 150 m elev., 06 Oct 1994 (fr), <italic>K. Thomsen 1049</italic> (<named-content xmlns:xlink="http://www.w3.org/1999/xlink" content-type="dwc:institutional_code" xlink:type="simple">CR</named-content>!); Península de Osa, Aguabuena, 2.5 km W of Rincón, 150 m elev., 10 Mar 1995 (fl), <italic>K. Thomsen 1283</italic> (NY!*); Península de Osa, Aguabuena, 2.5 km W of Rincón, 150 m elev., 10 Mar 1995 (♂ fl), <italic>K. Thomsen 1284</italic> (NO!, NY!*). <bold>San José</bold>: Tarrazú, del puente de San Marcos 18 km camino hacia Quepos, 1370 m elev., 13 Jan 2006 (fr), <italic>B. Hammel et al. 24041</italic> (<named-content xmlns:xlink="http://www.w3.org/1999/xlink" content-type="dwc:institutional_code" xlink:type="simple">CR</named-content>!); Esquipulas, base del Cerro San Isidro, alrededores del río Naranjo, 400 m elev., 28 Aug 1987 (fr), <italic>N. Zamora et al. 1440</italic> (<named-content xmlns:xlink="http://www.w3.org/1999/xlink" content-type="dwc:institutional_code" xlink:type="simple">CR</named-content>!, <named-content xmlns:xlink="http://www.w3.org/1999/xlink" content-type="dwc:institutional_code" xlink:type="simple">MO</named-content>!).</p></tp:treatment-sec><tp:treatment-sec><!--Section generated to contain objects referenced in tp:taxon-treatment.--><fig id="F3" position="float" orientation="portrait"><object-id xmlns:xlink="http://www.w3.org/1999/xlink" content-type="doi" xlink:type="simple">10.3897/phytokeys.134.37979.figure3</object-id><object-id xmlns:xlink="http://www.w3.org/1999/xlink" content-type="arpha" xlink:type="simple">E9BA5D4C-B786-51C6-BD6E-3D8C6E0B6D7B</object-id><label>Figure 3.</label><caption><p>Trichomes in Mesoamerican <italic><tp:taxon-name><tp:taxon-name-part taxon-name-part-type="genus" reg="Virola">Virola</tp:taxon-name-part></tp:taxon-name></italic><bold>A</bold><italic><tp:taxon-name><tp:taxon-name-part taxon-name-part-type="genus" reg="Virola">Virola</tp:taxon-name-part> <tp:taxon-name-part taxon-name-part-type="species" reg="allenii">allenii</tp:taxon-name-part></tp:taxon-name></italic> (<italic>R. Aguilar 2224</italic>, <named-content xmlns:xlink="http://www.w3.org/1999/xlink" content-type="dwc:institutional_code" xlink:type="simple">MO</named-content>) <bold>B</bold><italic><tp:taxon-name><tp:taxon-name-part taxon-name-part-type="genus" reg="Virola">V.</tp:taxon-name-part> <tp:taxon-name-part taxon-name-part-type="species" reg="amistadensis">amistadensis</tp:taxon-name-part></tp:taxon-name></italic> (<italic>G. McPherson 8703</italic>, <named-content xmlns:xlink="http://www.w3.org/1999/xlink" content-type="dwc:institutional_code" xlink:type="simple">MO</named-content>) <bold>C</bold><italic><tp:taxon-name><tp:taxon-name-part taxon-name-part-type="genus" reg="Virola">V.</tp:taxon-name-part> <tp:taxon-name-part taxon-name-part-type="species" reg="chrysocarpa">chrysocarpa</tp:taxon-name-part></tp:taxon-name></italic> (<italic>O. Valverde 970</italic>, <named-content xmlns:xlink="http://www.w3.org/1999/xlink" content-type="dwc:institutional_code" xlink:type="simple">MO</named-content>) <bold>D</bold><italic><tp:taxon-name><tp:taxon-name-part taxon-name-part-type="genus" reg="Virola">V.</tp:taxon-name-part> <tp:taxon-name-part taxon-name-part-type="species" reg="elongata">elongata</tp:taxon-name-part></tp:taxon-name></italic> (<italic>G. McPherson 13674</italic>, <named-content xmlns:xlink="http://www.w3.org/1999/xlink" content-type="dwc:institutional_code" xlink:type="simple">MO</named-content>) <bold>E</bold><italic><tp:taxon-name><tp:taxon-name-part taxon-name-part-type="genus" reg="Virola">V.</tp:taxon-name-part> <tp:taxon-name-part taxon-name-part-type="species" reg="fosteri">fosteri</tp:taxon-name-part></tp:taxon-name></italic> (<italic>G. McPherson 20913</italic>, <named-content xmlns:xlink="http://www.w3.org/1999/xlink" content-type="dwc:institutional_code" xlink:type="simple">MO</named-content>) <bold>F</bold><italic><tp:taxon-name><tp:taxon-name-part taxon-name-part-type="genus" reg="Virola">V.</tp:taxon-name-part> <tp:taxon-name-part taxon-name-part-type="species" reg="guatemalensis">guatemalensis</tp:taxon-name-part></tp:taxon-name></italic> (<italic>R. Cedillo 3349</italic>, <named-content xmlns:xlink="http://www.w3.org/1999/xlink" content-type="dwc:institutional_code" xlink:type="simple">MO</named-content>) <bold>G</bold><italic><tp:taxon-name><tp:taxon-name-part taxon-name-part-type="genus" reg="Virola">V.</tp:taxon-name-part> <tp:taxon-name-part taxon-name-part-type="species" reg="koschnyi">koschnyi</tp:taxon-name-part></tp:taxon-name></italic> (<italic>R. E. Gereau et al. 3455</italic>, <named-content xmlns:xlink="http://www.w3.org/1999/xlink" content-type="dwc:institutional_code" xlink:type="simple">MO</named-content>) <bold>H</bold><italic><tp:taxon-name><tp:taxon-name-part taxon-name-part-type="genus" reg="Virola">V.</tp:taxon-name-part> <tp:taxon-name-part taxon-name-part-type="species" reg="laevigata">laevigata</tp:taxon-name-part></tp:taxon-name></italic> (<italic>R. Aguilar 2004</italic>, <named-content xmlns:xlink="http://www.w3.org/1999/xlink" content-type="dwc:institutional_code" xlink:type="simple">MO</named-content>) <bold>I</bold><italic><tp:taxon-name><tp:taxon-name-part taxon-name-part-type="genus" reg="Virola">V.</tp:taxon-name-part> <tp:taxon-name-part taxon-name-part-type="species" reg="megacarpa">megacarpa</tp:taxon-name-part></tp:taxon-name></italic> (<italic>J. A. Duke 15261</italic>, <named-content xmlns:xlink="http://www.w3.org/1999/xlink" content-type="dwc:institutional_code" xlink:type="simple">MO</named-content>) <bold>J</bold><italic><tp:taxon-name><tp:taxon-name-part taxon-name-part-type="genus" reg="Virola">V.</tp:taxon-name-part> <tp:taxon-name-part taxon-name-part-type="species" reg="montana">montana</tp:taxon-name-part></tp:taxon-name></italic> (<italic>E. Bello 855</italic>, <named-content xmlns:xlink="http://www.w3.org/1999/xlink" content-type="dwc:institutional_code" xlink:type="simple">MO</named-content>) <bold>K</bold><italic><tp:taxon-name><tp:taxon-name-part taxon-name-part-type="genus" reg="Virola">V.</tp:taxon-name-part> <tp:taxon-name-part taxon-name-part-type="species" reg="multiflora">multiflora</tp:taxon-name-part></tp:taxon-name></italic> (<italic>R. Rueda et al. 8196</italic>, <named-content xmlns:xlink="http://www.w3.org/1999/xlink" content-type="dwc:institutional_code" xlink:type="simple">MO</named-content>; inset, <italic>J. C. Sandino 3302</italic>, <named-content xmlns:xlink="http://www.w3.org/1999/xlink" content-type="dwc:institutional_code" xlink:type="simple">MO</named-content>) <bold>L</bold><italic><tp:taxon-name><tp:taxon-name-part taxon-name-part-type="genus" reg="Virola">V.</tp:taxon-name-part> <tp:taxon-name-part taxon-name-part-type="species" reg="nobilis">nobilis</tp:taxon-name-part></tp:taxon-name></italic> from Barro Colorado (<italic>R. J. Schmalzel 320</italic>, <named-content xmlns:xlink="http://www.w3.org/1999/xlink" content-type="dwc:institutional_code" xlink:type="simple">MO</named-content>) <bold>M</bold><italic><tp:taxon-name><tp:taxon-name-part taxon-name-part-type="genus" reg="Virola">V.</tp:taxon-name-part> <tp:taxon-name-part taxon-name-part-type="species" reg="otobifolia">otobifolia</tp:taxon-name-part></tp:taxon-name></italic> (<italic>G. de Nevers &amp; H. Herrera 7056</italic>, <named-content xmlns:xlink="http://www.w3.org/1999/xlink" content-type="dwc:institutional_code" xlink:type="simple">MO</named-content>) <bold>N</bold><italic><tp:taxon-name><tp:taxon-name-part taxon-name-part-type="genus" reg="Virola">V.</tp:taxon-name-part> <tp:taxon-name-part taxon-name-part-type="species" reg="sebifera">sebifera</tp:taxon-name-part></tp:taxon-name></italic> (<italic>F. Almeda et al. 5553</italic>, <named-content xmlns:xlink="http://www.w3.org/1999/xlink" content-type="dwc:institutional_code" xlink:type="simple">MO</named-content>) <bold>O</bold><italic><tp:taxon-name><tp:taxon-name-part taxon-name-part-type="genus" reg="Virola">V.</tp:taxon-name-part> <tp:taxon-name-part taxon-name-part-type="species" reg="nobilis">nobilis</tp:taxon-name-part></tp:taxon-name></italic> from Osa Peninsula (<italic>R. Aguilar 11186</italic>, <named-content xmlns:xlink="http://www.w3.org/1999/xlink" content-type="dwc:institutional_code" xlink:type="simple">MO</named-content>).</p></caption><graphic xmlns:xlink="http://www.w3.org/1999/xlink" xlink:href="phytokeys-134-001-g003.jpg" position="float" orientation="portrait" xlink:type="simple" id="oo_349085.jpg"><uri content-type="original_file" xlink:type="simple">https://binary.pensoft.net/fig/349085</uri></graphic></fig><fig id="F4" position="float" orientation="portrait"><object-id xmlns:xlink="http://www.w3.org/1999/xlink" content-type="doi" xlink:type="simple">10.3897/phytokeys.134.37979.figure4</object-id><object-id xmlns:xlink="http://www.w3.org/1999/xlink" content-type="arpha" xlink:type="simple">37248A74-7CFB-55C8-8948-7C7DE4BA5BFC</object-id><label>Figure 4.</label><caption><p>Fruits of Mesoameican <italic><tp:taxon-name><tp:taxon-name-part taxon-name-part-type="genus" reg="Virola">Virola</tp:taxon-name-part></tp:taxon-name></italic>, organised in groups of morphologically similar species <bold>A</bold><italic><tp:taxon-name><tp:taxon-name-part taxon-name-part-type="genus" reg="Virola">V.</tp:taxon-name-part> <tp:taxon-name-part taxon-name-part-type="species" reg="allenii">allenii</tp:taxon-name-part></tp:taxon-name></italic> (<italic>P. H. Allen 6727</italic>, GH) <bold>B</bold><italic><tp:taxon-name><tp:taxon-name-part taxon-name-part-type="genus" reg="Virola">V.</tp:taxon-name-part> <tp:taxon-name-part taxon-name-part-type="species" reg="amistadensis">amistadensis</tp:taxon-name-part></tp:taxon-name></italic> (<italic>G. McPherson 9715</italic>, <named-content xmlns:xlink="http://www.w3.org/1999/xlink" content-type="dwc:institutional_code" xlink:type="simple">MO</named-content>) <bold>C</bold><italic><tp:taxon-name><tp:taxon-name-part taxon-name-part-type="genus" reg="Virola">V.</tp:taxon-name-part> <tp:taxon-name-part taxon-name-part-type="species" reg="otobifolia">otobifolia</tp:taxon-name-part></tp:taxon-name></italic> (<italic>A. Gentry &amp; S. Mori 14199</italic>, <named-content xmlns:xlink="http://www.w3.org/1999/xlink" content-type="dwc:institutional_code" xlink:type="simple">MO</named-content>) <bold>D</bold><italic><tp:taxon-name><tp:taxon-name-part taxon-name-part-type="genus" reg="Virola">V.</tp:taxon-name-part> <tp:taxon-name-part taxon-name-part-type="species" reg="macrocarpa">macrocarpa</tp:taxon-name-part></tp:taxon-name></italic> (<italic>A. E. Lawrance 675</italic>, <named-content xmlns:xlink="http://www.w3.org/1999/xlink" content-type="dwc:institutional_code" xlink:type="simple">MO</named-content>) <bold>E</bold><italic><tp:taxon-name><tp:taxon-name-part taxon-name-part-type="genus" reg="Virola">V.</tp:taxon-name-part> <tp:taxon-name-part taxon-name-part-type="species" reg="chrysocarpa">chrysocarpa</tp:taxon-name-part></tp:taxon-name></italic> (<italic>B. Hammel et al.16864</italic>, <named-content xmlns:xlink="http://www.w3.org/1999/xlink" content-type="dwc:institutional_code" xlink:type="simple">MO</named-content>) <bold>F</bold><italic><tp:taxon-name><tp:taxon-name-part taxon-name-part-type="genus" reg="Virola">V.</tp:taxon-name-part> <tp:taxon-name-part taxon-name-part-type="species" reg="koschnyi">koschnyi</tp:taxon-name-part></tp:taxon-name></italic> (<italic>R. Robles 1587</italic>, <named-content xmlns:xlink="http://www.w3.org/1999/xlink" content-type="dwc:institutional_code" xlink:type="simple">MO</named-content>) <bold>G</bold><italic><tp:taxon-name><tp:taxon-name-part taxon-name-part-type="genus" reg="Virola">V.</tp:taxon-name-part> <tp:taxon-name-part taxon-name-part-type="species" reg="guatemalensis">guatemalensis</tp:taxon-name-part></tp:taxon-name></italic> (<italic>S. Sinaca 1542</italic>, <named-content xmlns:xlink="http://www.w3.org/1999/xlink" content-type="dwc:institutional_code" xlink:type="simple">MO</named-content>) <bold>H</bold><italic><tp:taxon-name><tp:taxon-name-part taxon-name-part-type="genus" reg="Virola">V.</tp:taxon-name-part> <tp:taxon-name-part taxon-name-part-type="species" reg="montana">montana</tp:taxon-name-part></tp:taxon-name></italic> (<italic>J. Utley &amp; K. Utley 5054</italic>, <named-content xmlns:xlink="http://www.w3.org/1999/xlink" content-type="dwc:institutional_code" xlink:type="simple">MO</named-content>) <bold>I</bold><italic><tp:taxon-name><tp:taxon-name-part taxon-name-part-type="genus" reg="Virola">V.</tp:taxon-name-part> <tp:taxon-name-part taxon-name-part-type="species" reg="fosteri">fosteri</tp:taxon-name-part></tp:taxon-name></italic> (<italic>S. Mori &amp; J. Kallunki 4891</italic>, <named-content xmlns:xlink="http://www.w3.org/1999/xlink" content-type="dwc:institutional_code" xlink:type="simple">MO</named-content>) <bold>J</bold><italic><tp:taxon-name><tp:taxon-name-part taxon-name-part-type="genus" reg="Virola">V.</tp:taxon-name-part> <tp:taxon-name-part taxon-name-part-type="species" reg="multiflora">multiflora</tp:taxon-name-part></tp:taxon-name></italic> (<italic>R. Rueda et a.l 9960</italic>, <named-content xmlns:xlink="http://www.w3.org/1999/xlink" content-type="dwc:institutional_code" xlink:type="simple">MO</named-content>) <bold>K</bold><italic><tp:taxon-name><tp:taxon-name-part taxon-name-part-type="genus" reg="Virola">V.</tp:taxon-name-part> <tp:taxon-name-part taxon-name-part-type="species" reg="sebifera">sebifera</tp:taxon-name-part></tp:taxon-name></italic> (<italic>T. B. Croat 5959</italic>, <named-content xmlns:xlink="http://www.w3.org/1999/xlink" content-type="dwc:institutional_code" xlink:type="simple">MO</named-content>) <bold>L</bold><italic><tp:taxon-name><tp:taxon-name-part taxon-name-part-type="genus" reg="Virola">V.</tp:taxon-name-part> <tp:taxon-name-part taxon-name-part-type="species" reg="elongata">elongata</tp:taxon-name-part></tp:taxon-name></italic> (<italic>J. D. Dwyer &amp; M. Correa 8420</italic>, <named-content xmlns:xlink="http://www.w3.org/1999/xlink" content-type="dwc:institutional_code" xlink:type="simple">MO</named-content>) <bold>M</bold><italic><tp:taxon-name><tp:taxon-name-part taxon-name-part-type="genus" reg="Virola">V.</tp:taxon-name-part> <tp:taxon-name-part taxon-name-part-type="species" reg="laevigata">laevigata</tp:taxon-name-part></tp:taxon-name></italic> (<italic>R. Aguilar 1585</italic>, <named-content xmlns:xlink="http://www.w3.org/1999/xlink" content-type="dwc:institutional_code" xlink:type="simple">MO</named-content>) <bold>N</bold><italic><tp:taxon-name><tp:taxon-name-part taxon-name-part-type="genus" reg="Virola">V.</tp:taxon-name-part> <tp:taxon-name-part taxon-name-part-type="species" reg="nobilis">nobilis</tp:taxon-name-part></tp:taxon-name></italic> from Barro Colorado (<italic>T. B. Croat 8090</italic>, <named-content xmlns:xlink="http://www.w3.org/1999/xlink" content-type="dwc:institutional_code" xlink:type="simple">MO</named-content>) <bold>O</bold><italic><tp:taxon-name><tp:taxon-name-part taxon-name-part-type="genus" reg="Virola">V.</tp:taxon-name-part> <tp:taxon-name-part taxon-name-part-type="species" reg="nobilis">nobilis</tp:taxon-name-part></tp:taxon-name></italic> from the Osa Peninsula (<italic>G. Herrera 4222</italic>, <named-content xmlns:xlink="http://www.w3.org/1999/xlink" content-type="dwc:institutional_code" xlink:type="simple">MO</named-content>) <bold>P</bold><italic><tp:taxon-name><tp:taxon-name-part taxon-name-part-type="genus" reg="Virola">V.</tp:taxon-name-part> <tp:taxon-name-part taxon-name-part-type="species" reg="megacarpa">megacarpa</tp:taxon-name-part></tp:taxon-name></italic> (<italic>G. de Nevers 5184</italic>, <named-content xmlns:xlink="http://www.w3.org/1999/xlink" content-type="dwc:institutional_code" xlink:type="simple">MO</named-content>). Scale bars: 1 cm.</p></caption><graphic xmlns:xlink="http://www.w3.org/1999/xlink" xlink:href="phytokeys-134-001-g004.jpg" position="float" orientation="portrait" xlink:type="simple" id="oo_349086.jpg"><uri content-type="original_file" xlink:type="simple">https://binary.pensoft.net/fig/349086</uri></graphic></fig></tp:treatment-sec><ref-list><ref id="B52"><mixed-citation xmlns:xlink="http://www.w3.org/1999/xlink" xlink:type="simple"><person-group><name name-style="western"><surname>Ley López</surname><given-names>JM</given-names></name><name name-style="western"><surname>Chacón Madrigal</surname><given-names>E</given-names></name></person-group> (<year>2017</year>) Las Plántulas de Árboles y Palmas de la Península de Osa. San José, Costa Rica, 3–183.</mixed-citation></ref><ref id="B35"><mixed-citation xmlns:xlink="http://www.w3.org/1999/xlink" xlink:type="simple"><person-group><name name-style="western"><surname>Grayum</surname><given-names>MH</given-names></name><name name-style="western"><surname>Hammel</surname><given-names>BE</given-names></name><name name-style="western"><surname>Troyo</surname><given-names>S</given-names></name><name name-style="western"><surname>Zamora</surname><given-names>N</given-names></name></person-group> (<year>2004</year>) <article-title>Historia/History.</article-title> In: <person-group><name name-style="western"><surname>Hammel</surname><given-names>BE</given-names></name><name name-style="western"><surname>Grayum</surname><given-names>MH</given-names></name><name name-style="western"><surname>Herrera</surname><given-names>C</given-names></name><name name-style="western"><surname>Zamora</surname><given-names>N</given-names></name></person-group> (<role>Eds</role>) <issue-title>Manual de Plantas de Costa Rica. Vol. I. Introducción.</issue-title><source>Monographs in Systematic Botany from the Missouri Botanical Garden</source><volume>97</volume>: <fpage>1</fpage>–<lpage>50</lpage>.</mixed-citation></ref><ref id="B4"><mixed-citation xmlns:xlink="http://www.w3.org/1999/xlink" xlink:type="simple"><person-group><name name-style="western"><surname>Allen</surname><given-names>PH</given-names></name></person-group> (<year>1956</year>) The Rain Forests of Golfo Dulce. University of Florida Press Gainesville, 1–417.</mixed-citation></ref><ref id="B46"><mixed-citation xmlns:xlink="http://www.w3.org/1999/xlink" xlink:type="simple"><person-group><name name-style="western"><surname>Jiménez</surname><given-names>Q</given-names></name></person-group> (<year>2007</year>) <article-title><tp:taxon-name><tp:taxon-name-part taxon-name-part-type="family">Myristicaceae</tp:taxon-name-part></tp:taxon-name>.</article-title> In: <person-group><name name-style="western"><surname>Hammel</surname><given-names>BE</given-names></name><name name-style="western"><surname>Grayum</surname><given-names>MH</given-names></name><name name-style="western"><surname>Herrera</surname><given-names>C</given-names></name><name name-style="western"><surname>Zamora</surname><given-names>N</given-names></name></person-group> (<role>Eds</role>) <issue-title>Manual de Plantas de Costa Rica. Vol. VI.</issue-title><source>Monographs in Systematic Botany from the Missouri Botanical Garden</source><volume>111</volume>: <fpage>684</fpage>–<lpage>691</lpage>.</mixed-citation></ref><ref id="B16"><mixed-citation xmlns:xlink="http://www.w3.org/1999/xlink" xlink:type="simple"><person-group><name name-style="western"><surname>Cornejo</surname><given-names>X</given-names></name><name name-style="western"><surname>Mori</surname><given-names>SA</given-names></name><name name-style="western"><surname>Aguilar</surname><given-names>R</given-names></name><name name-style="western"><surname>Stevens</surname><given-names>H</given-names></name><name name-style="western"><surname>Douwes</surname><given-names>F</given-names></name></person-group> (<year>2012</year>) <article-title>Phytogeography of the trees of the Osa Peninsula, Costa Rica.</article-title><source>Brittonia</source><volume>64</volume>(<issue>1</issue>): <fpage>76</fpage>–<lpage>101</lpage>. <ext-link xlink:type="simple" ext-link-type="doi" xlink:href="10.1007/s12228-011-9194-0">https://doi.org/10.1007/s12228-011-9194-0</ext-link></mixed-citation></ref><ref id="B3"><mixed-citation xmlns:xlink="http://www.w3.org/1999/xlink" xlink:type="simple"><person-group><name name-style="western"><surname>Aguilar</surname><given-names>R</given-names></name><name name-style="western"><surname>Cornejo</surname><given-names>X</given-names></name><name name-style="western"><surname>Santamaría-Aguilar</surname><given-names>D</given-names></name><name name-style="western"><surname>Tulig</surname><given-names>M</given-names></name><name name-style="western"><surname>Bainbridge</surname><given-names>C</given-names></name><name name-style="western"><surname>Mori</surname><given-names>SA</given-names></name></person-group> (<year>2017 onward</year>) <source>Vascular Plants of the Osa Peninsula, Costa Rica.</source><ext-link xlink:type="simple" ext-link-type="uri" xlink:href="http://sweetgum.nybg.org/osa/">http://sweetgum.nybg.org/osa/</ext-link></mixed-citation></ref><ref id="B105"><mixed-citation xmlns:xlink="http://www.w3.org/1999/xlink" xlink:type="simple"><person-group><name name-style="western"><surname>Turland</surname><given-names>NJ</given-names></name><name name-style="western"><surname>Wiersema</surname><given-names>JH</given-names></name><name name-style="western"><surname>Barrie</surname><given-names>FR</given-names></name><name name-style="western"><surname>Greuter</surname><given-names>W</given-names></name><name name-style="western"><surname>Hawksworth</surname><given-names>DL</given-names></name><name name-style="western"><surname>Herendeen</surname><given-names>PS</given-names></name><name name-style="western"><surname>Knapp</surname><given-names>S</given-names></name><name name-style="western"><surname>Kusber</surname><given-names>W-H</given-names></name><name name-style="western"><surname>Li</surname><given-names>D-Z</given-names></name><name name-style="western"><surname>Marhold</surname><given-names>K</given-names></name><name name-style="western"><surname>May</surname><given-names>TW</given-names></name><name name-style="western"><surname>McNeill</surname><given-names>J</given-names></name><name name-style="western"><surname>Monro</surname><given-names>AM</given-names></name><name name-style="western"><surname>Prado</surname><given-names>J</given-names></name><name name-style="western"><surname>Price</surname><given-names>MJ</given-names></name><name name-style="western"><surname>Smith</surname><given-names>GF</given-names></name></person-group> (<year>2018</year>) International Code of Nomenclature for algae, fungi, and plants (Shenzhen Code) adopted by the Nineteenth International Botanical Congress Shenzhen, China, July 2017. Regnum Vegetabile 159. Koeltz Botanical Books, Glashütten. <ext-link xlink:type="simple" ext-link-type="doi" xlink:href="10.12705/Code.2018">https://doi.org/10.12705/Code.2018</ext-link></mixed-citation></ref><ref id="B75"><mixed-citation xmlns:xlink="http://www.w3.org/1999/xlink" xlink:type="simple"><person-group><name name-style="western"><surname>Rodrigues</surname><given-names>WA</given-names></name></person-group> (<year>1980</year>) <article-title>Revisão taxonômica das espécies de <italic><tp:taxon-name><tp:taxon-name-part taxon-name-part-type="genus">Virola</tp:taxon-name-part></tp:taxon-name></italic> Aublet (<tp:taxon-name><tp:taxon-name-part taxon-name-part-type="family">Myristicaceae</tp:taxon-name-part></tp:taxon-name>) do Brasil.</article-title><source>Acta Amazonica</source><volume>10</volume>(<issue>1</issue>): <fpage>1</fpage>–<lpage>127</lpage>. <ext-link xlink:type="simple" ext-link-type="doi" xlink:href="10.1590/S0044-59672006000100001">https://doi.org/10.1590/S0044-59672006000100001</ext-link></mixed-citation></ref><ref id="B45"><mixed-citation xmlns:xlink="http://www.w3.org/1999/xlink" xlink:type="simple"><person-group><name name-style="western"><surname>Jaramillo</surname><given-names>TS</given-names></name><name name-style="western"><surname>Muriel</surname><given-names>P</given-names></name><name name-style="western"><surname>Balslev</surname><given-names>H</given-names></name></person-group> (<year>2004</year>) <article-title><tp:taxon-name><tp:taxon-name-part taxon-name-part-type="family">Myristicaceae</tp:taxon-name-part></tp:taxon-name>.</article-title> In: <person-group><name name-style="western"><surname>Harling</surname><given-names>GW</given-names></name><name name-style="western"><surname>Andersson</surname><given-names>L</given-names></name></person-group> (<role>Eds</role>) <issue-title>Flora of Ecuador.</issue-title><source>University of Göteborg, Göteborg</source><volume>72</volume>: <fpage>1</fpage>–<lpage>101</lpage>.</mixed-citation></ref><ref id="B103"><mixed-citation xmlns:xlink="http://www.w3.org/1999/xlink" xlink:type="simple"><person-group><name name-style="western"><surname>ter Steege</surname><given-names>H</given-names></name><name name-style="western"><surname>Mota de Oliveira</surname><given-names>S</given-names></name><name name-style="western"><surname>Pitman</surname><given-names>NCA</given-names></name><name name-style="western"><surname>Sabatier</surname><given-names>D</given-names></name><name name-style="western"><surname>Antonelli</surname><given-names>A</given-names></name><name name-style="western"><surname>Guevara Andino</surname><given-names>JE</given-names></name><name name-style="western"><surname>Aymard</surname><given-names>GA</given-names></name><name name-style="western"><surname>Salomão</surname><given-names>RP</given-names></name></person-group> (<year>2019</year>) <article-title>Towards a dynamic list of Amazonian tree species.</article-title><source>Scientific Reports</source><volume>9</volume>(<issue>1</issue>): <fpage>3501</fpage>. <ext-link xlink:type="simple" ext-link-type="doi" xlink:href="10.1038/s41598-019-40101-y">https://doi.org/10.1038/s41598-019-40101-y</ext-link></mixed-citation></ref></ref-list></tp:taxon-treatment>
