# Supplementary material for: A taxonomic synopsis of Virola (Myristicaceae) in Mesoamerica, including six new species
Source: PhytoKeys. 2019 Oct 23;134:1–82. doi: 10.3897/phytokeys.134.37979 (PMC6821834; doi:10.3897/phytokeys.134.37979)
Supplement: XML Treatment for Virola chrysocarpa [file phytokeys.134.37979-treatment3.xml]

<!DOCTYPE tp:taxon-treatment
  PUBLIC "-//TaxonX//DTD Taxonomic Treatment Publishing DTD v0 20100105//EN" "tax-treatment-NSO.dtd">
<tp:taxon-treatment xmlns:tp="http://www.plazi.org/taxpub"><tp:treatment-meta><kwd-group><label>Taxon classification</label><kwd><named-content xmlns:xlink="http://www.w3.org/1999/xlink" content-type="kingdom">Plantae</named-content></kwd><kwd><named-content xmlns:xlink="http://www.w3.org/1999/xlink" content-type="order">Magnoliales</named-content></kwd><kwd><named-content xmlns:xlink="http://www.w3.org/1999/xlink" content-type="family">Myristicaceae</named-content></kwd></kwd-group><mixed-citation publication-type="journal"><person-group><name><surname>Santamaría-Aguilar</surname><given-names>Daniel</given-names></name><name><surname>Aguilar</surname><given-names>Reinaldo</given-names></name><name><surname>Lagomarsino</surname><given-names>Laura P.</given-names></name></person-group><article-title>A taxonomic synopsis of <italic><tp:taxon-name><tp:taxon-name-part taxon-name-part-type="genus" reg="Virola">Virola</tp:taxon-name-part></tp:taxon-name></italic> (<tp:taxon-name><tp:taxon-name-part taxon-name-part-type="family">Myristicaceae</tp:taxon-name-part></tp:taxon-name>) in Mesoamerica, including six new species</article-title><source>PhytoKeys</source><day>23</day><month>10</month><year>2019</year><volume>134</volume><fpage>1</fpage><lpage>82</lpage><pub-id pub-id-type="doi">10.3897/phytokeys.134.37979</pub-id></mixed-citation></tp:treatment-meta><tp:nomenclature><label>3.</label><tp:taxon-name><object-id xmlns:xlink="http://www.w3.org/1999/xlink" content-type="arpha" xlink:type="simple">A0D0CB89-9ED9-55D1-ABE6-3768352D7FDA</object-id>
            <tp:taxon-name-part taxon-name-part-type="genus" reg="Virola">Virola</tp:taxon-name-part>
            <tp:taxon-name-part taxon-name-part-type="species" reg="chrysocarpa">chrysocarpa</tp:taxon-name-part>
            <object-id xmlns:xlink="http://www.w3.org/1999/xlink" content-type="ipni" xlink:type="simple">urn:lsid:ipni.org:names:77202545-1</object-id>
          </tp:taxon-name><tp:taxon-authority>D.Santam. &amp; Aguilar</tp:taxon-authority><tp:taxon-status xmlns:xlink="http://www.w3.org/1999/xlink" xlink:type="simple">sp. nov.</tp:taxon-status><xref ref-type="fig" rid="F12">Figs 12</xref><xref ref-type="fig" rid="F13">, 13</xref><xref ref-type="fig" rid="F14">, 14</xref></tp:nomenclature><tp:treatment-sec sec-type="diagnosis" id="SECID0E6LDI"><title>Diagnosis.</title><p>Species similar to <italic><tp:taxon-name><tp:taxon-name-part taxon-name-part-type="genus" reg="Virola">Virola</tp:taxon-name-part> <tp:taxon-name-part taxon-name-part-type="species" reg="koschnyi">koschnyi</tp:taxon-name-part></tp:taxon-name></italic> due to many characteristics of the leaf, including overall shape, number of lateral veins and stalked trichomes. It differs in leaf blades with pubescent adaxial surfaces that are rough to the touch in herbarium specimens (vs. adaxial surface glabrous to glabrescent and smooth) and abaxial surfaces that are hirsute to hirsutulous (vs. tomentose) with trichomes that have few (3–6 vs. 4–10), but long branches (0.2–0.6 mm vs. 0.1–0.2 mm long), staminate flowers with a longer filament column (1.3–1.5 mm vs. 0.7–0.9 [–1.4)] mm long) and fruits with an acute to apiculate apex (vs. typically obtuse).</p></tp:treatment-sec><tp:treatment-sec sec-type="material" id="SECID0EQMDI"><title>Type.</title><p>Costa Rica. Puntarenas: Golfito, Parque Nacional Corcovado, Estación Sirena, 10 m elev., 06 Feb 1994 (♂ fl), <italic>R. Aguilar 3082</italic> (holotype: <named-content xmlns:xlink="http://www.w3.org/1999/xlink" content-type="dwc:institutional_code" xlink:type="simple">CR</named-content>! [9864]; isotypes: <named-content xmlns:xlink="http://www.w3.org/1999/xlink" content-type="dwc:institutional_code" xlink:type="simple">CR</named-content>! [201389], LSU! [0193694, LSU00199098], <named-content xmlns:xlink="http://www.w3.org/1999/xlink" content-type="dwc:institutional_code" xlink:type="simple">MO</named-content>! [5551151, MO280080], USJ! [60813]).</p></tp:treatment-sec><tp:treatment-sec sec-type="description" id="SECID0EQNDI"><title>Description.</title><p><bold><italic>Tree</italic></bold> 15–45 m × 25–50 cm DBH; bark sometimes described as reddish to reddish-brown. <bold><italic>Exudate</italic></bold> described as light red but without specifying from which part or red from the trunk. <bold><italic>Twigs</italic></bold> 0.18–0.28 cm thick, terete, flattened laterally to slightly angulate, hirsute tomentose, trichomes dendritic, yellowish or very pale brown. <bold><italic>Leaves</italic></bold>: petiole 1–1.6 (–2) × 0.15–0.28 cm, canaliculated, pubescent, the trichomes dendritic; <bold><italic>leaf blades</italic></bold> (17.5–) 24.2–28.8 × 7.6–10 cm, obovate to oblong; adaxial surface of mature leaves olivaceous, brown to greyish when dry, hirsute to hirsutulous, asperous (in new leaves hirsute, the trichomes dendritic-stellate, pediculate, asperous to the touch); abaxial surface similar in colour to the adaxial surface when dry, densely hirsute to hirsutulous, trichomes dendritic to dendritic-stellate, yellowish to pale brown, pediculate, with 3–6 branches, the branches 0.2–0.6 mm long, persistent; lateral veins 28–32 per side, with 5–7 (–11) veins per 5 cm, (0.5–) 0.7–1.3 cm apart, the same colour as the adaxial surface or sometimes contrasting in colour, on adaxial surface flat to slightly sunken, on abaxial surface conspicuous and raised, straight to slightly arcuate, anastomosing near the margin, forming an intramarginal vein; tertiary veins usually inconspicuous adaxially, conspicuous abaxially; midvein adaxially flat, pubescent, abaxially raised, rounded, pubescent; base usually markedly cordate, not revolute, flat; margin flat, sometimes ciliolate; apex acuminate. <bold><italic>Staminate inflorescences</italic></bold> 4–8.5 cm long, usually at nodes lacking leaves or, on few occasions, in the axis of leaves, axes slightly flattened, densely pubescent, the trichomes dendritic, yellowish to pale brown; peduncle 1.5–4 × 0.13–0.19 (–0.3) cm; bracts 0.5–0.8 × 0.3–0.5 cm, pubescent on both sides, caducous; terminal fascicles dense, with 15–30 + flowers. <bold><italic>Staminate flowers</italic></bold> with the pedicel 2.8–3.5 mm long; receptacle 2–4 mm wide; perianth 2–3 mm long, subglobose to rhomboid, yellow when fresh, connate for 0.6–1.5 mm of length, abaxial surface pubescent, with pale brown, yellowish or golden trichomes, adaxial surface with few scattered trichomes, especially on the lobes; lobes 3, 1.5–2.3 × 0.6–1.5 mm; stamens 3, the filament column 1.3–1.5 mm long, thin, not constricted at the apex; anthers 0.6 mm long; apiculus apparently absent, the apex obtuse; pollen 28 µm, with bilateral symmetry, boat shaped to elliptic grain, exine reticulate, exine structure tectate-perforate (based on <xref ref-type="bibr" rid="B51">Lambright 1981</xref>; <italic>Skutch 4260</italic>, US). <bold><italic>Pistillate inflorescences</italic></bold> and flowers not seen. <bold><italic>Infructescence</italic></bold> 3.2–7.5 cm long, 1–2 fruits (sometimes 4 in an immature infrutescence), peduncle 1.2–5 × 0.18–0.27 cm. <bold><italic>Fruits</italic></bold> 2.4–2.9 × 1.7–1.8 cm, ellipsoid, sessile, densely tomentose to glabrate, the trichomes dendritic, brown to brown-reddish, the surface smooth to rugulose, the line of dehiscence smooth, canaliculate, to slightly carinate, the base rounded, the apex acute to apiculate, yellow, orange or ferruginous (possibly by the indumentum) when fresh; pericarp 1.8–2.5 mm thick; pedicel 0.5–0.8 cm long; seed ca. 1.7–2.1 × 1.3–1.4 cm, the testa pale brown to blackish when dry, slightly grooved to almost smooth; aril usually described as red or pink when fresh, brown or yellowish when dry, oily, thick, laciniate in narrow bands or wide distally. Germination epigeal, seedling cryptocotylar (<xref ref-type="bibr" rid="B52">Ley López and Chacón Madrigal 2017</xref>; as <italic><tp:taxon-name><tp:taxon-name-part taxon-name-part-type="genus" reg="Virola">V.</tp:taxon-name-part> <tp:taxon-name-part taxon-name-part-type="species" reg="koschnyi">koschnyi</tp:taxon-name-part></tp:taxon-name></italic>).</p><fig id="F12" position="float" orientation="portrait"><object-id xmlns:xlink="http://www.w3.org/1999/xlink" content-type="doi" xlink:type="simple">10.3897/phytokeys.134.37979.figure12</object-id><object-id xmlns:xlink="http://www.w3.org/1999/xlink" content-type="arpha" xlink:type="simple">7D4077AC-43CF-51A6-9263-C28DE9790FD8</object-id><label>Figure 12.</label><caption><p><italic><tp:taxon-name><tp:taxon-name-part taxon-name-part-type="genus" reg="Virola">Virola</tp:taxon-name-part> <tp:taxon-name-part taxon-name-part-type="species" reg="chrysocarpa">chrysocarpa</tp:taxon-name-part></tp:taxon-name></italic><bold>A</bold> branch with leaves and fruits <bold>B</bold> base of young leaf <bold>C</bold> fruit <bold>D</bold> partial staminate inflorescences <bold>E</bold> staminate flower. Drawn by Pedro Juarez, based on <italic>R. Aguilar 11190</italic> (<bold>A–C</bold>) and <italic>R. Aguilar 11569</italic> (<bold>D, E</bold>).</p></caption><graphic xmlns:xlink="http://www.w3.org/1999/xlink" xlink:href="phytokeys-134-001-g012.jpg" position="float" orientation="portrait" xlink:type="simple" id="oo_349094.jpg"><uri content-type="original_file" xlink:type="simple">https://binary.pensoft.net/fig/349094</uri></graphic></fig></tp:treatment-sec><tp:treatment-sec sec-type="description" id="SECID0EVQDI"><title>Distinctive characters.</title><p><italic><tp:taxon-name><tp:taxon-name-part taxon-name-part-type="genus" reg="Virola">Virola</tp:taxon-name-part> <tp:taxon-name-part taxon-name-part-type="species" reg="chrysocarpa">chrysocarpa</tp:taxon-name-part></tp:taxon-name></italic> is distinguishable for its leaf blades with pubescent adaxial surfaces that are rough to the touch in mature leaves (at least in herbarium specimens) and abaxial surfaces that are hirsute to hirsutulous with trichomes with long branches (0.2–0.6 mm long) (Fig. <xref ref-type="fig" rid="F3">3C</xref>), numerous lateral veins (28–32 per side), tertiary veins that are usually conspicuous on both surfaces (Figs <xref ref-type="fig" rid="F3">3C</xref>, <xref ref-type="fig" rid="F8">8C</xref>) and with a base that is usually markedly cordate; staminate inflorescences that are little-branched (Fig. <xref ref-type="fig" rid="F14">14D</xref>) with flowers with filament columns that are much longer (1.3–1.5 mm) than the anthers (0.6 mm); and fruits that are acute to apiculate at the apex (Fig. <xref ref-type="fig" rid="F14">14E, F, H</xref>). Additionally, as far as we are aware, this is the only Mesoamerica species that is completely deciduous (i.e. all leaves fall off the tree) (Fig. <xref ref-type="fig" rid="F13">13A</xref>).</p><fig id="F13" position="float" orientation="portrait"><object-id xmlns:xlink="http://www.w3.org/1999/xlink" content-type="doi" xlink:type="simple">10.3897/phytokeys.134.37979.figure13</object-id><object-id xmlns:xlink="http://www.w3.org/1999/xlink" content-type="arpha" xlink:type="simple">9CB62DA6-DA2E-5E4C-81A2-A162D0C80F0D</object-id><label>Figure 13.</label><caption><p>Vegetative characteristics of <italic><tp:taxon-name><tp:taxon-name-part taxon-name-part-type="genus" reg="Virola">Virola</tp:taxon-name-part> <tp:taxon-name-part taxon-name-part-type="species" reg="chrysocarpa">chrysocarpa</tp:taxon-name-part></tp:taxon-name></italic><bold>A</bold> tree showing deciduous nature of the species <bold>B</bold> trunk <bold>C</bold> buttress <bold>D</bold> branch showing new leaves <bold>E</bold> leaf blades on abaxial surface <bold>F</bold> leaf blades on abaxial surface, showing margin detail and venation <bold>G</bold> leaf apex <bold>H</bold> new branch and leaf base. Photos by Reinaldo Aguilar.</p></caption><graphic xmlns:xlink="http://www.w3.org/1999/xlink" xlink:href="phytokeys-134-001-g013.jpg" position="float" orientation="portrait" xlink:type="simple" id="oo_349095.jpg"><uri content-type="original_file" xlink:type="simple">https://binary.pensoft.net/fig/349095</uri></graphic></fig><fig id="F14" position="float" orientation="portrait"><object-id xmlns:xlink="http://www.w3.org/1999/xlink" content-type="doi" xlink:type="simple">10.3897/phytokeys.134.37979.figure14</object-id><object-id xmlns:xlink="http://www.w3.org/1999/xlink" content-type="arpha" xlink:type="simple">4B498C9F-BA29-5263-8FAD-D449E3E690DD</object-id><label>Figure 14.</label><caption><p>Fertile characteristics of <italic><tp:taxon-name><tp:taxon-name-part taxon-name-part-type="genus" reg="Virola">Virola</tp:taxon-name-part> <tp:taxon-name-part taxon-name-part-type="species" reg="chrysocarpa">chrysocarpa</tp:taxon-name-part></tp:taxon-name></italic><bold>A</bold> branch with staminate inflorescences <bold>B</bold> staminate inflorescences <bold>C</bold> staminate flower buds and open flower <bold>D</bold> Infructescence <bold>E</bold> open fruit <bold>F</bold> seeds. Photos by Reinaldo Aguilar.</p></caption><graphic xmlns:xlink="http://www.w3.org/1999/xlink" xlink:href="phytokeys-134-001-g014.jpg" position="float" orientation="portrait" xlink:type="simple" id="oo_349096.jpg"><uri content-type="original_file" xlink:type="simple">https://binary.pensoft.net/fig/349096</uri></graphic></fig></tp:treatment-sec><tp:treatment-sec sec-type="etymology" id="SECID0EKUDI"><title>Etymology.</title><p>The specific epithet, <italic>chrysocarpa</italic>, is derived from the Greek <italic>chryso</italic> (gold) and <italic>carpo</italic> (fruit). This is in reference to its common name, “fruta dorada” (golden fruit), which is used by locals of the Osa Peninsula, Costa Rica, where this species is frequent.</p></tp:treatment-sec><tp:treatment-sec sec-type="distribution" id="SECID0EWUDI"><title>Distribution.</title><p><italic><tp:taxon-name><tp:taxon-name-part taxon-name-part-type="genus" reg="Virola">Virola</tp:taxon-name-part> <tp:taxon-name-part taxon-name-part-type="species" reg="chrysocarpa">chrysocarpa</tp:taxon-name-part></tp:taxon-name></italic> is known from Costa Rica (Puntarenas and San José) and Panama (Chiriquí) (Fig. <xref ref-type="fig" rid="F9">9C</xref>). It is found in the Pacific slope at 0–700 m in elevation.</p></tp:treatment-sec><tp:treatment-sec sec-type="Preliminary conservation status" id="SECID0ELVDI"><title>Preliminary conservation status.</title><p>Possible Near Threatened: This species has a small estimated <abbrev xmlns:xlink="http://www.w3.org/1999/xlink" xlink:title="area of occupancy" id="ABBRID0ERVDI" xlink:type="simple">AOO</abbrev> (60 km<sup>2</sup>), though a relatively large estimated <abbrev xmlns:xlink="http://www.w3.org/1999/xlink" xlink:title="extent of occurrence" id="ABBRID0EXVDI" xlink:type="simple">EOO</abbrev> of 5,334 km<sup>2</sup>. Its eighteen known specimens represent eleven localities. This limited number of specimens warrants a Possible NT status, though additional collection efforts may demonstrate the lack of conservation threat for this poorly known species.</p></tp:treatment-sec><tp:treatment-sec sec-type="Common names" id="SECID0E4VDI"><title>Common names.</title><p>Costa Rica: fruta dorada. Panama: bogamani.</p></tp:treatment-sec><tp:treatment-sec sec-type="phenology" id="SECID0ECWDI"><title>Phenology.</title><p>Herbarium specimens of flowering <italic><tp:taxon-name><tp:taxon-name-part taxon-name-part-type="genus" reg="Virola">Virola</tp:taxon-name-part> <tp:taxon-name-part taxon-name-part-type="species" reg="chrysocarpa">chrysocarpa</tp:taxon-name-part></tp:taxon-name></italic> have been collected in December to March and fruiting specimens from March to June. Herbarium specimens with pistillate flowers were not observed. In the Osa Peninsula, leaves fall completely during the dry season, which occurs in November to February (<xref ref-type="bibr" rid="B4">Allen 1956</xref>; <xref ref-type="bibr" rid="B71">Quesada Quesada et al. 1997</xref>; and R. Aguilar pers. obs., 2015, 2017, 2018, 2019).</p><p>A study of vegetative, flowering and fruiting phenology has been published by <xref ref-type="bibr" rid="B54">Lobo et al. (2008</xref>; as <italic><tp:taxon-name><tp:taxon-name-part taxon-name-part-type="genus" reg="Virola">V.</tp:taxon-name-part> <tp:taxon-name-part taxon-name-part-type="species" reg="koschnyi">koschnyi</tp:taxon-name-part></tp:taxon-name>)</italic> in the Osa Peninsula and Golfo Dulce, Costa Rica. In this study, flowering was documented in January and February, when the canopy was deciduous. Fruiting occurred in the rainy season from June to August.</p></tp:treatment-sec><tp:treatment-sec sec-type="description" id="SECID0ENXDI"><title>Field characters.</title><p>Plants are large trees with boles that are straight and do not begin to branch until they reach a great height, with buttresses, up to 1.6–2.5 m tall. Bark is sometimes described as finely fissured. The new leaves are lime green in colour. Twigs, petioles and leaf blades on both surfaces (especially the youngest ones) are covered with golden, brown-reddish to rusty-red trichomes. Flowers have yellow or yellow-cream perianth and anthers. Mature fruits are yellow, orange or ferruginous (possibly due to their indumentum). Seeds are brown or blackish and covered with a red to scarlet aril.</p></tp:treatment-sec><tp:treatment-sec sec-type="discussion" id="SECID0ESXDI"><title>Discussion.</title><p><italic><tp:taxon-name><tp:taxon-name-part taxon-name-part-type="genus" reg="Virola">Virola</tp:taxon-name-part> <tp:taxon-name-part taxon-name-part-type="species" reg="chrysocarpa">chrysocarpa</tp:taxon-name-part></tp:taxon-name></italic> resembles a morphological group of species from South America that includes <italic><tp:taxon-name><tp:taxon-name-part taxon-name-part-type="genus" reg="Virola">V.</tp:taxon-name-part> <tp:taxon-name-part taxon-name-part-type="species" reg="caducifolia">caducifolia</tp:taxon-name-part></tp:taxon-name></italic> W. A. Rodrigues, <italic><tp:taxon-name><tp:taxon-name-part taxon-name-part-type="genus" reg="Virola">V.</tp:taxon-name-part> <tp:taxon-name-part taxon-name-part-type="species" reg="decorticans">decorticans</tp:taxon-name-part></tp:taxon-name></italic> Ducke, <italic><tp:taxon-name><tp:taxon-name-part taxon-name-part-type="genus" reg="Virola">V.</tp:taxon-name-part> <tp:taxon-name-part taxon-name-part-type="species" reg="guggenheimii">guggenheimii</tp:taxon-name-part></tp:taxon-name></italic> W. A. Rodrigues, <italic><tp:taxon-name><tp:taxon-name-part taxon-name-part-type="genus" reg="Virola">V.</tp:taxon-name-part> <tp:taxon-name-part taxon-name-part-type="species" reg="multicostata">multicostata</tp:taxon-name-part></tp:taxon-name></italic> Ducke, <italic><tp:taxon-name><tp:taxon-name-part taxon-name-part-type="genus" reg="Virola">V.</tp:taxon-name-part> <tp:taxon-name-part taxon-name-part-type="species" reg="multinervia">multinervia</tp:taxon-name-part></tp:taxon-name></italic> Ducke, <italic><tp:taxon-name><tp:taxon-name-part taxon-name-part-type="genus" reg="Virola">V.</tp:taxon-name-part> <tp:taxon-name-part taxon-name-part-type="species" reg="polyneura">polyneura</tp:taxon-name-part></tp:taxon-name></italic> W. A. Rodrigues and <italic><tp:taxon-name><tp:taxon-name-part taxon-name-part-type="genus" reg="Virola">V.</tp:taxon-name-part> <tp:taxon-name-part taxon-name-part-type="species" reg="rugulosa">rugulosa</tp:taxon-name-part></tp:taxon-name></italic> (Spruce) Warb. These species are characterised by having leaves that are evidently pubescent, some with dendritic to irregularly dendritic pediculate trichomes on the abaxial surface and leaf blades with numerous, conspicuous and comparatively dense lateral veins; staminate flowers with anthers that are subequal to or shorter than the filament column; and fruits with thick pericarp. Additionally, these species tend to be large, sometimes deciduous trees with cordate leaf bases and staminate flowers with the anthers that are obtuse at the apex. Table <xref ref-type="table" rid="T5">5</xref> presents the differences between these species and <italic><tp:taxon-name><tp:taxon-name-part taxon-name-part-type="genus" reg="Virola">V.</tp:taxon-name-part> <tp:taxon-name-part taxon-name-part-type="species" reg="chrysocarpa">chrysocarpa</tp:taxon-name-part></tp:taxon-name></italic>.</p><table-wrap id="T5" position="float" orientation="portrait"><label>Table 5.</label><caption><p>Comparison of <italic><tp:taxon-name><tp:taxon-name-part taxon-name-part-type="genus" reg="Virola">Virola</tp:taxon-name-part> <tp:taxon-name-part taxon-name-part-type="species" reg="chrysocarpa">chrysocarpa</tp:taxon-name-part></tp:taxon-name></italic> with the most morphologically similar species.</p></caption><table id="TID0EU3DK" rules="all"><tbody><tr><th rowspan="1" colspan="1">Character</th><th rowspan="1" colspan="1">
                    <italic><tp:taxon-name><tp:taxon-name-part taxon-name-part-type="genus" reg="Virola">V.</tp:taxon-name-part> <tp:taxon-name-part taxon-name-part-type="species" reg="chrysocarpa">chrysocarpa</tp:taxon-name-part></tp:taxon-name></italic>
                  </th><th rowspan="1" colspan="1">
                    <italic><tp:taxon-name><tp:taxon-name-part taxon-name-part-type="genus" reg="Virola">V.</tp:taxon-name-part> <tp:taxon-name-part taxon-name-part-type="species" reg="caducifolia">caducifolia</tp:taxon-name-part></tp:taxon-name></italic>
                    <sup>‡</sup>
                  </th><th rowspan="1" colspan="1">
                    <italic><tp:taxon-name><tp:taxon-name-part taxon-name-part-type="genus" reg="Virola">V.</tp:taxon-name-part> <tp:taxon-name-part taxon-name-part-type="species" reg="decorticans">decorticans</tp:taxon-name-part></tp:taxon-name></italic>
                    <sup>‡</sup>
                  </th><th rowspan="1" colspan="1">
                    <italic><tp:taxon-name><tp:taxon-name-part taxon-name-part-type="genus" reg="Virola">V.</tp:taxon-name-part> <tp:taxon-name-part taxon-name-part-type="species" reg="koschnyi">koschnyi</tp:taxon-name-part></tp:taxon-name></italic>
                  </th><th rowspan="1" colspan="1">
                    <italic><tp:taxon-name><tp:taxon-name-part taxon-name-part-type="genus" reg="Virola">V.</tp:taxon-name-part> <tp:taxon-name-part taxon-name-part-type="species" reg="guggenheimii">guggenheimii</tp:taxon-name-part></tp:taxon-name></italic>
                    <sup>‡</sup>
                  </th><th rowspan="1" colspan="1">
                    <italic><tp:taxon-name><tp:taxon-name-part taxon-name-part-type="genus" reg="Virola">V.</tp:taxon-name-part> <tp:taxon-name-part taxon-name-part-type="species" reg="multicostata">multicostata</tp:taxon-name-part></tp:taxon-name></italic>
                    <sup>‡</sup>
                  </th><th rowspan="1" colspan="1">
                    <italic><tp:taxon-name><tp:taxon-name-part taxon-name-part-type="genus" reg="Virola">V.</tp:taxon-name-part> <tp:taxon-name-part taxon-name-part-type="species" reg="multinervia">multinervia</tp:taxon-name-part></tp:taxon-name></italic>
                    <sup>‡</sup>
                  </th><th rowspan="1" colspan="1">
                    <italic><tp:taxon-name><tp:taxon-name-part taxon-name-part-type="genus" reg="Virola">V.</tp:taxon-name-part> <tp:taxon-name-part taxon-name-part-type="species" reg="polyneura">polyneura</tp:taxon-name-part></tp:taxon-name></italic>
                    <sup>‡</sup>
                  </th><th rowspan="1" colspan="1">
                    <italic><tp:taxon-name><tp:taxon-name-part taxon-name-part-type="genus" reg="Virola">V.</tp:taxon-name-part> <tp:taxon-name-part taxon-name-part-type="species" reg="rugulosa">rugulosa</tp:taxon-name-part></tp:taxon-name></italic>
                    <sup>‡</sup>
                  </th></tr><tr><td rowspan="1" colspan="1">Petiole length</td><td rowspan="1" colspan="1">1–1.6 (–2) cm</td><td rowspan="1" colspan="1">0.5–0.35 cm</td><td rowspan="1" colspan="1">0.7–2 cm</td><td rowspan="1" colspan="1">0.5–1.5 cm</td><td rowspan="1" colspan="1">0.5–1 (–2) cm</td><td rowspan="1" colspan="1">0.2–0.4 cm</td><td rowspan="1" colspan="1">0.4–1.5 cm</td><td rowspan="1" colspan="1">1–2.5 cm</td><td rowspan="1" colspan="1">0.8–1.1 cm<sup>†</sup></td></tr><tr><td rowspan="1" colspan="1">Leaf size</td><td rowspan="1" colspan="1">(17.5–) 24.2–28.8 × 7.6–10 cm</td><td rowspan="1" colspan="1">10–42 × 3.5–12.5 cm</td><td rowspan="1" colspan="1">25–60 × 11–21 cm</td><td rowspan="1" colspan="1">14.1–29.9 × 4.2–8.7 cm</td><td rowspan="1" colspan="1">5–22 (–25.5) × 2–6.5 (–10) cm</td><td rowspan="1" colspan="1">20–28 × 4–10 cm</td><td rowspan="1" colspan="1">25–45 × 8–16 cm</td><td rowspan="1" colspan="1">5.5–11 × 4–8.5 cm</td><td rowspan="1" colspan="1">20–27 × 7–9.5 cm</td></tr><tr><td rowspan="1" colspan="1">Adaxial pubescence</td><td rowspan="1" colspan="1">Pubescent</td><td rowspan="1" colspan="1">Glabrous</td><td rowspan="1" colspan="1">Pubescent (pilose)</td><td rowspan="1" colspan="1">Glabrous</td><td rowspan="1" colspan="1">Pubescent (sparsely strigulose)</td><td rowspan="1" colspan="1">Glabrous or pubescent on the veins<sup>†</sup></td><td rowspan="1" colspan="1">Glabrous</td><td rowspan="1" colspan="1">Glabrous (pubescent on the midvein)</td><td rowspan="1" colspan="1">Glabrous (pubescent on the midvein)</td></tr><tr><td rowspan="1" colspan="1">Trichomes on abaxial side</td><td rowspan="1" colspan="1">Pediculate</td><td rowspan="1" colspan="1">Sessile</td><td rowspan="1" colspan="1">Pediculate</td><td rowspan="1" colspan="1">Pediculate</td><td rowspan="1" colspan="1">Pediculate</td><td rowspan="1" colspan="1">Pediculate<sup>†</sup></td><td rowspan="1" colspan="1">Pediculate</td><td rowspan="1" colspan="1">Pediculate</td><td rowspan="1" colspan="1">Pediculate</td></tr><tr><td rowspan="1" colspan="1">No. of lateral veins</td><td rowspan="1" colspan="1">28–32</td><td rowspan="1" colspan="1">48–60 (–69)</td><td rowspan="1" colspan="1">45–60</td><td rowspan="1" colspan="1">(16–) 20–35</td><td rowspan="1" colspan="1">24–58</td><td rowspan="1" colspan="1">50–60</td><td rowspan="1" colspan="1">40–60</td><td rowspan="1" colspan="1">30–50</td><td rowspan="1" colspan="1">23–27</td></tr><tr><td rowspan="1" colspan="1">Staminate infls. length</td><td rowspan="1" colspan="1">4–8.5 cm</td><td rowspan="1" colspan="1">18 cm</td><td rowspan="1" colspan="1">22 cm</td><td rowspan="1" colspan="1">5–11 cm</td><td rowspan="1" colspan="1">14 cm</td><td rowspan="1" colspan="1">ca. 15 cm</td><td rowspan="1" colspan="1">15–20 cm</td><td rowspan="1" colspan="1">5 cm</td><td rowspan="1" colspan="1">25 cm</td></tr><tr><td rowspan="1" colspan="1">Staminate perianth length</td><td rowspan="1" colspan="1">2–3 mm</td><td rowspan="1" colspan="1">1–1.4 mm</td><td rowspan="1" colspan="1">1.5–1.8 mm</td><td rowspan="1" colspan="1">2–2.5 mm</td><td rowspan="1" colspan="1">1–1.5 mm</td><td rowspan="1" colspan="1">ca. 1 mm</td><td rowspan="1" colspan="1">1.2–1.5 mm</td><td rowspan="1" colspan="1">None recorded</td><td rowspan="1" colspan="1">1.3–1.5 mm<sup>†</sup></td></tr><tr><td rowspan="1" colspan="1">Filament column length</td><td rowspan="1" colspan="1">1.3–1.5 mm</td><td rowspan="1" colspan="1">0.7–0.9 mm</td><td rowspan="1" colspan="1">0.3–0.4 mm</td><td rowspan="1" colspan="1">0.7–0.9 (–1.4) mm</td><td rowspan="1" colspan="1">0.3–0.4 mm</td><td rowspan="1" colspan="1">None recorded</td><td rowspan="1" colspan="1">ca. 0.6 mm<sup>§</sup></td><td rowspan="1" colspan="1">None recorded</td><td rowspan="1" colspan="1">Not described</td></tr><tr><td rowspan="1" colspan="1">Anther length</td><td rowspan="1" colspan="1">0.6 mm</td><td rowspan="1" colspan="1">0.4 mm</td><td rowspan="1" colspan="1">0.5–0.6 mm</td><td rowspan="1" colspan="1">0.5–0.7 (–1) mm</td><td rowspan="1" colspan="1">0.4–0.5 mm</td><td rowspan="1" colspan="1">None recorded</td><td rowspan="1" colspan="1">ca. 0.5 mm<sup>§</sup></td><td rowspan="1" colspan="1">None recorded</td><td rowspan="1" colspan="1">Not described</td></tr><tr><td rowspan="1" colspan="1">Fruit size</td><td rowspan="1" colspan="1">2.4–2.9 × 1.7–1.8 cm</td><td rowspan="1" colspan="1">2.5–3 × 1.3–2.5 cm</td><td rowspan="1" colspan="1">2.7–3.5 × 1.7–2.2 cm</td><td rowspan="1" colspan="1">1.9–3.1 × 1.5–1.9 cm</td><td rowspan="1" colspan="1">2–2.8 × 1.5–2 cm</td><td rowspan="1" colspan="1">2–3.5 × 1.8–2.5 cm</td><td rowspan="1" colspan="1">2–3 × 1.5–2.5 cm</td><td rowspan="1" colspan="1">2–2.3 × 1.5–1.8 cm</td><td rowspan="1" colspan="1">1.5–2 × 1.5–1.7 cm</td></tr><tr><td rowspan="1" colspan="1">Pericarp thickness</td><td rowspan="1" colspan="1">1.8–2.5 mm</td><td rowspan="1" colspan="1">2–3 mm</td><td rowspan="1" colspan="1">Not described</td><td rowspan="1" colspan="1">1.2–3.1 mm</td><td rowspan="1" colspan="1">2–4 mm</td><td rowspan="1" colspan="1">2–5 mm</td><td rowspan="1" colspan="1">1.5–4 mm</td><td rowspan="1" colspan="1">1–2 mm</td><td rowspan="1" colspan="1">3 mm</td></tr><tr><td rowspan="1" colspan="1">Leaves phenology</td><td rowspan="1" colspan="1">Deciduous</td><td rowspan="1" colspan="1">Deciduous</td><td rowspan="1" colspan="1">Evergreen</td><td rowspan="1" colspan="1">Evergreen</td><td rowspan="1" colspan="1">Evergreen</td><td rowspan="1" colspan="1">Deciduous</td><td rowspan="1" colspan="1">Deciduous</td><td rowspan="1" colspan="1">Evergreen</td><td rowspan="1" colspan="1">Evergreen</td></tr></tbody></table><table-wrap-foot><fn><p><sup>‡</sup>From <xref ref-type="bibr" rid="B75">Rodrigues 1980</xref>, except where it is specified otherwise that it comes from <sup>†</sup>Smith 1938 and <sup>§</sup><xref ref-type="bibr" rid="B45">Jaramillo et al. 2004</xref>.</p></fn></table-wrap-foot></table-wrap><p>In Mesoamerica, <italic><tp:taxon-name><tp:taxon-name-part taxon-name-part-type="genus" reg="Virola">Virola</tp:taxon-name-part> <tp:taxon-name-part taxon-name-part-type="species" reg="chrysocarpa">chrysocarpa</tp:taxon-name-part></tp:taxon-name></italic> resembles and has been confused with, <italic><tp:taxon-name><tp:taxon-name-part taxon-name-part-type="genus" reg="Virola">V.</tp:taxon-name-part> <tp:taxon-name-part taxon-name-part-type="species" reg="koschnyi">koschnyi</tp:taxon-name-part></tp:taxon-name></italic> (e.g. <xref ref-type="bibr" rid="B4">Allen 1956</xref>; <xref ref-type="bibr" rid="B71">Quesada Quesada et al. 1997</xref>; <xref ref-type="bibr" rid="B46">Jiménez 2007</xref>; <xref ref-type="bibr" rid="B3">Aguilar et al. 2017 onward</xref>) (Figs <xref ref-type="fig" rid="F3">3G</xref>, <xref ref-type="fig" rid="F4">4F</xref>, <xref ref-type="fig" rid="F17">17</xref>), from which it differs by the characteristics included in the diagnosis. Additionally, <italic><tp:taxon-name><tp:taxon-name-part taxon-name-part-type="genus" reg="Virola">V.</tp:taxon-name-part> <tp:taxon-name-part taxon-name-part-type="species" reg="chrysocarpa">chrysocarpa</tp:taxon-name-part></tp:taxon-name></italic> is a deciduous (vs. evergreen) species of the Pacific slope (vs. Caribbean slope). In the region, <italic><tp:taxon-name><tp:taxon-name-part taxon-name-part-type="genus" reg="Virola">Virola</tp:taxon-name-part> <tp:taxon-name-part taxon-name-part-type="species" reg="chrysocarpa">chrysocarpa</tp:taxon-name-part></tp:taxon-name></italic> can also be confused with <italic><tp:taxon-name><tp:taxon-name-part taxon-name-part-type="genus" reg="Virola">V.</tp:taxon-name-part> <tp:taxon-name-part taxon-name-part-type="species" reg="megacarpa">megacarpa</tp:taxon-name-part></tp:taxon-name></italic> from Panama for its leaf blades with dense lateral veins and a prominent marginal vein, as well as pediculate trichomes on the abaxial leaf surface; however, <italic><tp:taxon-name><tp:taxon-name-part taxon-name-part-type="genus" reg="Virola">V.</tp:taxon-name-part> <tp:taxon-name-part taxon-name-part-type="species" reg="megacarpa">megacarpa</tp:taxon-name-part></tp:taxon-name></italic> has more lateral veins [(32–) 40–50 vs. 28–32 per side], the fruits are larger (4–5.7 × 2–2.9 cm vs. 2.4–2.9 × 1.7–1.8 cm) and with an acuminate to rostrate apex (vs. apex acute to apiculate) (Fig. <xref ref-type="fig" rid="F4">4E, P</xref>) and thick pericarp (3–6 mm vs. 1.8–2.5 mm).</p></tp:treatment-sec><tp:treatment-sec sec-type="notes" id="SECID0EGQAK"><title>Notes.</title><p>The illustration presented in <italic>Manual de Plantas de Costa Rica</italic> (<xref ref-type="bibr" rid="B46">Jiménez 2007</xref>) as <italic><tp:taxon-name><tp:taxon-name-part taxon-name-part-type="genus" reg="Virola">V.</tp:taxon-name-part> <tp:taxon-name-part taxon-name-part-type="species" reg="koschnyi">koschnyi</tp:taxon-name-part></tp:taxon-name></italic> is a mix of these two species. The branch with leaves and inflorescences (and, most likely, the trichomes) are based on material that represents <italic><tp:taxon-name><tp:taxon-name-part taxon-name-part-type="genus" reg="Virola">V.</tp:taxon-name-part> <tp:taxon-name-part taxon-name-part-type="species" reg="chrysocarpa">chrysocarpa</tp:taxon-name-part></tp:taxon-name></italic> (<italic>R. Aguilar 3082, 3125</italic>), while the other parts of this illustration (staminate flowers and fruits) represent <italic><tp:taxon-name><tp:taxon-name-part taxon-name-part-type="genus" reg="Virola">V.</tp:taxon-name-part> <tp:taxon-name-part taxon-name-part-type="species" reg="koschnyi">koschnyi</tp:taxon-name-part></tp:taxon-name></italic> and are based on <italic>F. Araya 197</italic> (fl), and <italic>U. Chavarría 1918</italic> (fr) (B. Hammel pers. comm., Feb 2019).</p></tp:treatment-sec><tp:treatment-sec sec-type="material" id="SECID0EZRAK"><title>Specimens examined.</title><p><bold>Costa Rica. Puntarenas</bold>: Osa, Parque Nacional Corcovado, Estación San Pedrillo, 10–100 m elev., 19 Feb 1994 (♂ fl), <italic>R. Aguilar 3125</italic> (<named-content xmlns:xlink="http://www.w3.org/1999/xlink" content-type="dwc:institutional_code" xlink:type="simple">CR</named-content>-2 sheets!, <named-content xmlns:xlink="http://www.w3.org/1999/xlink" content-type="dwc:institutional_code" xlink:type="simple">MO</named-content>!); Osa, Reserva Forestal Golfo Dulce, Mogos, a 20 km. de Chacarita, 17 Apr 2008 (fr), <italic>R. Aguilar 11190</italic> (NY!*, USJ!); Rincón, Banegas centro del pueblo, 49 m elev., 15 Dec 2008 (♂ fl), <italic>R. Aguilar 11569</italic> (<named-content xmlns:xlink="http://www.w3.org/1999/xlink" content-type="dwc:institutional_code" xlink:type="simple">MO</named-content>!, NY n.v., PMA!*); forest below Esquinas Experiment Station Residence, area between Río Esquinas and Palmar Sur de Osa, 100 ft [30 m] elev., 30 May 1950 (fr), <italic>P. H. Allen 5554</italic> (<named-content xmlns:xlink="http://www.w3.org/1999/xlink" content-type="dwc:institutional_code" xlink:type="simple">CR</named-content>-2 sheets!, <named-content xmlns:xlink="http://www.w3.org/1999/xlink" content-type="dwc:institutional_code" xlink:type="simple">MEXU</named-content>!*, <named-content xmlns:xlink="http://www.w3.org/1999/xlink" content-type="dwc:institutional_code" xlink:type="simple">MO</named-content>-2 sheets! [photo &amp; dried specimen], PMA!*); Golfito, Estación Agujas, 300 m elev., 18 Feb 1998 (♂ fl), <italic>A. Azofeifa 683</italic> (<named-content xmlns:xlink="http://www.w3.org/1999/xlink" content-type="dwc:institutional_code" xlink:type="simple">CR</named-content>-2 sheets!, <named-content xmlns:xlink="http://www.w3.org/1999/xlink" content-type="dwc:institutional_code" xlink:type="simple">MO</named-content>!); Osa Península, Rancho Quemado, ca. 15 km W of Rincón, 200–400 m elev., 28 May 1988 (fr), <italic>B. Hammel et al. 16864</italic> (<named-content xmlns:xlink="http://www.w3.org/1999/xlink" content-type="dwc:institutional_code" xlink:type="simple">CR</named-content>!, <named-content xmlns:xlink="http://www.w3.org/1999/xlink" content-type="dwc:institutional_code" xlink:type="simple">INPA</named-content>!*, <named-content xmlns:xlink="http://www.w3.org/1999/xlink" content-type="dwc:institutional_code" xlink:type="simple">MO</named-content>!, PMA!*); Rancho Quemado, a lo largo de Río Riyito en la pura entrada al valle, 200 m elev., 31 Mar 1991 (imm fr), <italic>B. Hammel et al. 18186</italic> (<named-content xmlns:xlink="http://www.w3.org/1999/xlink" content-type="dwc:institutional_code" xlink:type="simple">CR</named-content>!, <named-content xmlns:xlink="http://www.w3.org/1999/xlink" content-type="dwc:institutional_code" xlink:type="simple">MEXU</named-content>!*, <named-content xmlns:xlink="http://www.w3.org/1999/xlink" content-type="dwc:institutional_code" xlink:type="simple">MO</named-content>!, USJ!); Parque Nacional Corcovado, Pavo Forest, 0–150 m elev., 16 Jun 1988 (fr), <italic>C. Kernan &amp; P. Phillips 582</italic> (<named-content xmlns:xlink="http://www.w3.org/1999/xlink" content-type="dwc:institutional_code" xlink:type="simple">CR</named-content>!, <named-content xmlns:xlink="http://www.w3.org/1999/xlink" content-type="dwc:institutional_code" xlink:type="simple">INPA</named-content>!*, <named-content xmlns:xlink="http://www.w3.org/1999/xlink" content-type="dwc:institutional_code" xlink:type="simple">MO</named-content>!); Parque Nacional Corcovado, Ollas trail, 0–100 m elev., 09 Jan 1989 (fl bud), <italic>C. Kernan et al. 876</italic> (<named-content xmlns:xlink="http://www.w3.org/1999/xlink" content-type="dwc:institutional_code" xlink:type="simple">CR</named-content>!, <named-content xmlns:xlink="http://www.w3.org/1999/xlink" content-type="dwc:institutional_code" xlink:type="simple">MEXU</named-content>!*, <named-content xmlns:xlink="http://www.w3.org/1999/xlink" content-type="dwc:institutional_code" xlink:type="simple">MO</named-content>!, USJ!); Parque Nacional Corcovado, Llorona Forest, 0 m elev., 16 Jan 1989 (♂ fl), <italic>C. Kernan &amp; P. Phillips 913</italic> (<named-content xmlns:xlink="http://www.w3.org/1999/xlink" content-type="dwc:institutional_code" xlink:type="simple">CR</named-content>!, <named-content xmlns:xlink="http://www.w3.org/1999/xlink" content-type="dwc:institutional_code" xlink:type="simple">INPA</named-content>!*, <named-content xmlns:xlink="http://www.w3.org/1999/xlink" content-type="dwc:institutional_code" xlink:type="simple">MO</named-content>!, USJ!); Parque Nacional Corcovado, Sirena, 1–20 m elev., 15 Jun 1990 (fr), <italic>G. Maass 34</italic> (<named-content xmlns:xlink="http://www.w3.org/1999/xlink" content-type="dwc:institutional_code" xlink:type="simple">CR</named-content>!, <named-content xmlns:xlink="http://www.w3.org/1999/xlink" content-type="dwc:institutional_code" xlink:type="simple">MO</named-content>!); Golfito, Parque Nacional Corcovado, sendero Las Ollas, 100–150 m elev., 21 Mar 1995 (fr), <italic>J. F. Morales 3690</italic> (<named-content xmlns:xlink="http://www.w3.org/1999/xlink" content-type="dwc:institutional_code" xlink:type="simple">CR</named-content>!, LSU!, <named-content xmlns:xlink="http://www.w3.org/1999/xlink" content-type="dwc:institutional_code" xlink:type="simple">MO</named-content>); Aguabuena, 3 km W of Rincón, 120 m elev., 06 May 1993 (fr), <italic>K. Thomsen 371</italic> (<named-content xmlns:xlink="http://www.w3.org/1999/xlink" content-type="dwc:institutional_code" xlink:type="simple">CR</named-content>-2 sheets!). <bold>San José</bold>: [Pérez Zeledón], Vicinity of El General, 700 m elev., n.d., Feb 1939 (♂ fl), <italic>A. F. Skutch 4241</italic> (<named-content xmlns:xlink="http://www.w3.org/1999/xlink" content-type="dwc:institutional_code" xlink:type="simple">MO</named-content>!); [Pérez Zeledón], Vicinity of El General, 740 m elev., n.d. Mar 1939 (♂ fl), <italic>A. F. Skutch 4260</italic> (<named-content xmlns:xlink="http://www.w3.org/1999/xlink" content-type="dwc:institutional_code" xlink:type="simple">MO</named-content>!, US n.v.); Tarrazú, San Lorenzo, camino entre cerro Pito y cerro Toro, 600–700 m elev., 26 May 1998 (fr), <italic>O. Valverde 970</italic> (<named-content xmlns:xlink="http://www.w3.org/1999/xlink" content-type="dwc:institutional_code" xlink:type="simple">CR</named-content>!, <named-content xmlns:xlink="http://www.w3.org/1999/xlink" content-type="dwc:institutional_code" xlink:type="simple">MO</named-content>!, USJ!). <bold>PANAMA. Chiriquí</bold>: Progreso, no elev., Jul–Aug 1927 (fr, at GH, NY), <italic>G. P. Cooper &amp; G. M. Slater 175</italic> (F!*, GH!*, NY!*).</p></tp:treatment-sec><tp:treatment-sec><!--Section generated to contain objects referenced in tp:taxon-treatment.--><fig id="F3" position="float" orientation="portrait"><object-id xmlns:xlink="http://www.w3.org/1999/xlink" content-type="doi" xlink:type="simple">10.3897/phytokeys.134.37979.figure3</object-id><object-id xmlns:xlink="http://www.w3.org/1999/xlink" content-type="arpha" xlink:type="simple">E9BA5D4C-B786-51C6-BD6E-3D8C6E0B6D7B</object-id><label>Figure 3.</label><caption><p>Trichomes in Mesoamerican <italic><tp:taxon-name><tp:taxon-name-part taxon-name-part-type="genus" reg="Virola">Virola</tp:taxon-name-part></tp:taxon-name></italic><bold>A</bold><italic><tp:taxon-name><tp:taxon-name-part taxon-name-part-type="genus" reg="Virola">Virola</tp:taxon-name-part> <tp:taxon-name-part taxon-name-part-type="species" reg="allenii">allenii</tp:taxon-name-part></tp:taxon-name></italic> (<italic>R. Aguilar 2224</italic>, <named-content xmlns:xlink="http://www.w3.org/1999/xlink" content-type="dwc:institutional_code" xlink:type="simple">MO</named-content>) <bold>B</bold><italic><tp:taxon-name><tp:taxon-name-part taxon-name-part-type="genus" reg="Virola">V.</tp:taxon-name-part> <tp:taxon-name-part taxon-name-part-type="species" reg="amistadensis">amistadensis</tp:taxon-name-part></tp:taxon-name></italic> (<italic>G. McPherson 8703</italic>, <named-content xmlns:xlink="http://www.w3.org/1999/xlink" content-type="dwc:institutional_code" xlink:type="simple">MO</named-content>) <bold>C</bold><italic><tp:taxon-name><tp:taxon-name-part taxon-name-part-type="genus" reg="Virola">V.</tp:taxon-name-part> <tp:taxon-name-part taxon-name-part-type="species" reg="chrysocarpa">chrysocarpa</tp:taxon-name-part></tp:taxon-name></italic> (<italic>O. Valverde 970</italic>, <named-content xmlns:xlink="http://www.w3.org/1999/xlink" content-type="dwc:institutional_code" xlink:type="simple">MO</named-content>) <bold>D</bold><italic><tp:taxon-name><tp:taxon-name-part taxon-name-part-type="genus" reg="Virola">V.</tp:taxon-name-part> <tp:taxon-name-part taxon-name-part-type="species" reg="elongata">elongata</tp:taxon-name-part></tp:taxon-name></italic> (<italic>G. McPherson 13674</italic>, <named-content xmlns:xlink="http://www.w3.org/1999/xlink" content-type="dwc:institutional_code" xlink:type="simple">MO</named-content>) <bold>E</bold><italic><tp:taxon-name><tp:taxon-name-part taxon-name-part-type="genus" reg="Virola">V.</tp:taxon-name-part> <tp:taxon-name-part taxon-name-part-type="species" reg="fosteri">fosteri</tp:taxon-name-part></tp:taxon-name></italic> (<italic>G. McPherson 20913</italic>, <named-content xmlns:xlink="http://www.w3.org/1999/xlink" content-type="dwc:institutional_code" xlink:type="simple">MO</named-content>) <bold>F</bold><italic><tp:taxon-name><tp:taxon-name-part taxon-name-part-type="genus" reg="Virola">V.</tp:taxon-name-part> <tp:taxon-name-part taxon-name-part-type="species" reg="guatemalensis">guatemalensis</tp:taxon-name-part></tp:taxon-name></italic> (<italic>R. Cedillo 3349</italic>, <named-content xmlns:xlink="http://www.w3.org/1999/xlink" content-type="dwc:institutional_code" xlink:type="simple">MO</named-content>) <bold>G</bold><italic><tp:taxon-name><tp:taxon-name-part taxon-name-part-type="genus" reg="Virola">V.</tp:taxon-name-part> <tp:taxon-name-part taxon-name-part-type="species" reg="koschnyi">koschnyi</tp:taxon-name-part></tp:taxon-name></italic> (<italic>R. E. Gereau et al. 3455</italic>, <named-content xmlns:xlink="http://www.w3.org/1999/xlink" content-type="dwc:institutional_code" xlink:type="simple">MO</named-content>) <bold>H</bold><italic><tp:taxon-name><tp:taxon-name-part taxon-name-part-type="genus" reg="Virola">V.</tp:taxon-name-part> <tp:taxon-name-part taxon-name-part-type="species" reg="laevigata">laevigata</tp:taxon-name-part></tp:taxon-name></italic> (<italic>R. Aguilar 2004</italic>, <named-content xmlns:xlink="http://www.w3.org/1999/xlink" content-type="dwc:institutional_code" xlink:type="simple">MO</named-content>) <bold>I</bold><italic><tp:taxon-name><tp:taxon-name-part taxon-name-part-type="genus" reg="Virola">V.</tp:taxon-name-part> <tp:taxon-name-part taxon-name-part-type="species" reg="megacarpa">megacarpa</tp:taxon-name-part></tp:taxon-name></italic> (<italic>J. A. Duke 15261</italic>, <named-content xmlns:xlink="http://www.w3.org/1999/xlink" content-type="dwc:institutional_code" xlink:type="simple">MO</named-content>) <bold>J</bold><italic><tp:taxon-name><tp:taxon-name-part taxon-name-part-type="genus" reg="Virola">V.</tp:taxon-name-part> <tp:taxon-name-part taxon-name-part-type="species" reg="montana">montana</tp:taxon-name-part></tp:taxon-name></italic> (<italic>E. Bello 855</italic>, <named-content xmlns:xlink="http://www.w3.org/1999/xlink" content-type="dwc:institutional_code" xlink:type="simple">MO</named-content>) <bold>K</bold><italic><tp:taxon-name><tp:taxon-name-part taxon-name-part-type="genus" reg="Virola">V.</tp:taxon-name-part> <tp:taxon-name-part taxon-name-part-type="species" reg="multiflora">multiflora</tp:taxon-name-part></tp:taxon-name></italic> (<italic>R. Rueda et al. 8196</italic>, <named-content xmlns:xlink="http://www.w3.org/1999/xlink" content-type="dwc:institutional_code" xlink:type="simple">MO</named-content>; inset, <italic>J. C. Sandino 3302</italic>, <named-content xmlns:xlink="http://www.w3.org/1999/xlink" content-type="dwc:institutional_code" xlink:type="simple">MO</named-content>) <bold>L</bold><italic><tp:taxon-name><tp:taxon-name-part taxon-name-part-type="genus" reg="Virola">V.</tp:taxon-name-part> <tp:taxon-name-part taxon-name-part-type="species" reg="nobilis">nobilis</tp:taxon-name-part></tp:taxon-name></italic> from Barro Colorado (<italic>R. J. Schmalzel 320</italic>, <named-content xmlns:xlink="http://www.w3.org/1999/xlink" content-type="dwc:institutional_code" xlink:type="simple">MO</named-content>) <bold>M</bold><italic><tp:taxon-name><tp:taxon-name-part taxon-name-part-type="genus" reg="Virola">V.</tp:taxon-name-part> <tp:taxon-name-part taxon-name-part-type="species" reg="otobifolia">otobifolia</tp:taxon-name-part></tp:taxon-name></italic> (<italic>G. de Nevers &amp; H. Herrera 7056</italic>, <named-content xmlns:xlink="http://www.w3.org/1999/xlink" content-type="dwc:institutional_code" xlink:type="simple">MO</named-content>) <bold>N</bold><italic><tp:taxon-name><tp:taxon-name-part taxon-name-part-type="genus" reg="Virola">V.</tp:taxon-name-part> <tp:taxon-name-part taxon-name-part-type="species" reg="sebifera">sebifera</tp:taxon-name-part></tp:taxon-name></italic> (<italic>F. Almeda et al. 5553</italic>, <named-content xmlns:xlink="http://www.w3.org/1999/xlink" content-type="dwc:institutional_code" xlink:type="simple">MO</named-content>) <bold>O</bold><italic><tp:taxon-name><tp:taxon-name-part taxon-name-part-type="genus" reg="Virola">V.</tp:taxon-name-part> <tp:taxon-name-part taxon-name-part-type="species" reg="nobilis">nobilis</tp:taxon-name-part></tp:taxon-name></italic> from Osa Peninsula (<italic>R. Aguilar 11186</italic>, <named-content xmlns:xlink="http://www.w3.org/1999/xlink" content-type="dwc:institutional_code" xlink:type="simple">MO</named-content>).</p></caption><graphic xmlns:xlink="http://www.w3.org/1999/xlink" xlink:href="phytokeys-134-001-g003.jpg" position="float" orientation="portrait" xlink:type="simple" id="oo_349085.jpg"><uri content-type="original_file" xlink:type="simple">https://binary.pensoft.net/fig/349085</uri></graphic></fig><fig id="F8" position="float" orientation="portrait"><object-id xmlns:xlink="http://www.w3.org/1999/xlink" content-type="doi" xlink:type="simple">10.3897/phytokeys.134.37979.figure8</object-id><object-id xmlns:xlink="http://www.w3.org/1999/xlink" content-type="arpha" xlink:type="simple">8231749D-96FC-5F0E-BA22-1175003DE3D2</object-id><label>Figure 8.</label><caption><p>Pattern of the lateral veins in Mesoamerican <italic><tp:taxon-name><tp:taxon-name-part taxon-name-part-type="genus" reg="Virola">Virola</tp:taxon-name-part></tp:taxon-name></italic><bold>A</bold><italic><tp:taxon-name><tp:taxon-name-part taxon-name-part-type="genus" reg="Virola">Virola</tp:taxon-name-part> <tp:taxon-name-part taxon-name-part-type="species" reg="allenii">allenii</tp:taxon-name-part></tp:taxon-name></italic> (<italic>K. Thomsen 1284</italic>, NO) <bold>B</bold><italic><tp:taxon-name><tp:taxon-name-part taxon-name-part-type="genus" reg="Virola">V.</tp:taxon-name-part> <tp:taxon-name-part taxon-name-part-type="species" reg="amistadensis">amistadensis</tp:taxon-name-part></tp:taxon-name></italic> (<italic>G. McPherson 8703</italic>, <named-content xmlns:xlink="http://www.w3.org/1999/xlink" content-type="dwc:institutional_code" xlink:type="simple">MO</named-content>) <bold>C</bold><italic><tp:taxon-name><tp:taxon-name-part taxon-name-part-type="genus" reg="Virola">V.</tp:taxon-name-part> <tp:taxon-name-part taxon-name-part-type="species" reg="chrysocarpa">chrysocarpa</tp:taxon-name-part></tp:taxon-name></italic> (<italic>B. Hammel et al.16864</italic>, <named-content xmlns:xlink="http://www.w3.org/1999/xlink" content-type="dwc:institutional_code" xlink:type="simple">MO</named-content>) <bold>D</bold><italic><tp:taxon-name><tp:taxon-name-part taxon-name-part-type="genus" reg="Virola">V.</tp:taxon-name-part> <tp:taxon-name-part taxon-name-part-type="species" reg="elongata">elongata</tp:taxon-name-part></tp:taxon-name></italic> (<italic>M. Correa &amp; R. L. Dressler 1078</italic>, <named-content xmlns:xlink="http://www.w3.org/1999/xlink" content-type="dwc:institutional_code" xlink:type="simple">MO</named-content>) <bold>E</bold><italic><tp:taxon-name><tp:taxon-name-part taxon-name-part-type="genus" reg="Virola">V.</tp:taxon-name-part> <tp:taxon-name-part taxon-name-part-type="species" reg="fosteri">fosteri</tp:taxon-name-part></tp:taxon-name></italic> (<italic>G. de Nevers 7226</italic>, <named-content xmlns:xlink="http://www.w3.org/1999/xlink" content-type="dwc:institutional_code" xlink:type="simple">MO</named-content>) <bold>F</bold><italic><tp:taxon-name><tp:taxon-name-part taxon-name-part-type="genus" reg="Virola">V.</tp:taxon-name-part> <tp:taxon-name-part taxon-name-part-type="species" reg="guatemalensis">guatemalensis</tp:taxon-name-part></tp:taxon-name></italic> (<italic>G. Ibarra 957</italic>, <named-content xmlns:xlink="http://www.w3.org/1999/xlink" content-type="dwc:institutional_code" xlink:type="simple">MO</named-content>) <bold>G</bold><italic><tp:taxon-name><tp:taxon-name-part taxon-name-part-type="genus" reg="Virola">V.</tp:taxon-name-part> <tp:taxon-name-part taxon-name-part-type="species" reg="koschnyi">koschnyi</tp:taxon-name-part></tp:taxon-name></italic> (<italic>J. Miller &amp; J. C. Sandino 1110</italic>, <named-content xmlns:xlink="http://www.w3.org/1999/xlink" content-type="dwc:institutional_code" xlink:type="simple">MO</named-content>) <bold>H</bold><italic><tp:taxon-name><tp:taxon-name-part taxon-name-part-type="genus" reg="Virola">V.</tp:taxon-name-part> <tp:taxon-name-part taxon-name-part-type="species" reg="laevigata">laevigata</tp:taxon-name-part></tp:taxon-name></italic> (<italic>N. Zamora &amp; T. D. Pennington 1583</italic>, <named-content xmlns:xlink="http://www.w3.org/1999/xlink" content-type="dwc:institutional_code" xlink:type="simple">MO</named-content>) <bold>I</bold><italic><tp:taxon-name><tp:taxon-name-part taxon-name-part-type="genus" reg="Virola">V.</tp:taxon-name-part> <tp:taxon-name-part taxon-name-part-type="species" reg="megacarpa">megacarpa</tp:taxon-name-part></tp:taxon-name></italic> (<italic>G. de Nevers 5184</italic>, <named-content xmlns:xlink="http://www.w3.org/1999/xlink" content-type="dwc:institutional_code" xlink:type="simple">MO</named-content>) <bold>J</bold><italic><tp:taxon-name><tp:taxon-name-part taxon-name-part-type="genus" reg="Virola">V.</tp:taxon-name-part> <tp:taxon-name-part taxon-name-part-type="species" reg="montana">montana</tp:taxon-name-part></tp:taxon-name></italic> (<italic>E. Lépiz &amp; J. F. Morales 284</italic>, <named-content xmlns:xlink="http://www.w3.org/1999/xlink" content-type="dwc:institutional_code" xlink:type="simple">MO</named-content>) <bold>K</bold><italic><tp:taxon-name><tp:taxon-name-part taxon-name-part-type="genus" reg="Virola">V.</tp:taxon-name-part> <tp:taxon-name-part taxon-name-part-type="species" reg="multiflora">multiflora</tp:taxon-name-part></tp:taxon-name></italic> (<italic>J. Manzanares 3561</italic>, <named-content xmlns:xlink="http://www.w3.org/1999/xlink" content-type="dwc:institutional_code" xlink:type="simple">MO</named-content>) <bold>L</bold><italic><tp:taxon-name><tp:taxon-name-part taxon-name-part-type="genus" reg="Virola">V.</tp:taxon-name-part> <tp:taxon-name-part taxon-name-part-type="species" reg="nobilis">nobilis</tp:taxon-name-part></tp:taxon-name></italic> from Barro Colorado (<italic>R. J. Schmalzel 320</italic>, <named-content xmlns:xlink="http://www.w3.org/1999/xlink" content-type="dwc:institutional_code" xlink:type="simple">MO</named-content>) <bold>M</bold><italic><tp:taxon-name><tp:taxon-name-part taxon-name-part-type="genus" reg="Virola">V.</tp:taxon-name-part> <tp:taxon-name-part taxon-name-part-type="species" reg="otobifolia">otobifolia</tp:taxon-name-part></tp:taxon-name></italic> (<italic>G. de Nevers et al. 7530</italic>, <named-content xmlns:xlink="http://www.w3.org/1999/xlink" content-type="dwc:institutional_code" xlink:type="simple">MO</named-content>) <bold>N</bold><italic><tp:taxon-name><tp:taxon-name-part taxon-name-part-type="genus" reg="Virola">V.</tp:taxon-name-part> <tp:taxon-name-part taxon-name-part-type="species" reg="sebifera">sebifera</tp:taxon-name-part></tp:taxon-name></italic> (<italic>T. B. Croat 5959</italic>, <named-content xmlns:xlink="http://www.w3.org/1999/xlink" content-type="dwc:institutional_code" xlink:type="simple">MO</named-content>) <bold>O</bold><italic><tp:taxon-name><tp:taxon-name-part taxon-name-part-type="genus" reg="Virola">V.</tp:taxon-name-part> <tp:taxon-name-part taxon-name-part-type="species" reg="nobilis">nobilis</tp:taxon-name-part></tp:taxon-name></italic> from Osa Peninsula (<italic>R. Aguilar 11186</italic>, <named-content xmlns:xlink="http://www.w3.org/1999/xlink" content-type="dwc:institutional_code" xlink:type="simple">MO</named-content>).</p></caption><graphic xmlns:xlink="http://www.w3.org/1999/xlink" xlink:href="phytokeys-134-001-g008.jpg" position="float" orientation="portrait" xlink:type="simple" id="oo_349090.jpg"><uri content-type="original_file" xlink:type="simple">https://binary.pensoft.net/fig/349090</uri></graphic></fig><fig id="F9" position="float" orientation="portrait"><object-id xmlns:xlink="http://www.w3.org/1999/xlink" content-type="doi" xlink:type="simple">10.3897/phytokeys.134.37979.figure9</object-id><object-id xmlns:xlink="http://www.w3.org/1999/xlink" content-type="arpha" xlink:type="simple">9A08BE2E-9FE2-5FDC-99A5-8E18A941F1C6</object-id><label>Figure 9.</label><caption><p>Geographic distribution of <italic><tp:taxon-name><tp:taxon-name-part taxon-name-part-type="genus" reg="Virola">Virola</tp:taxon-name-part> <tp:taxon-name-part taxon-name-part-type="species" reg="allenii">allenii</tp:taxon-name-part></tp:taxon-name></italic> (<bold>A</bold>), <italic><tp:taxon-name><tp:taxon-name-part taxon-name-part-type="genus" reg="Virola">V.</tp:taxon-name-part> <tp:taxon-name-part taxon-name-part-type="species" reg="amistadensis">amistadensis</tp:taxon-name-part></tp:taxon-name></italic> (<bold>B</bold>), <italic><tp:taxon-name><tp:taxon-name-part taxon-name-part-type="genus" reg="Virola">V.</tp:taxon-name-part> <tp:taxon-name-part taxon-name-part-type="species" reg="chrysocarpa">chrysocarpa</tp:taxon-name-part></tp:taxon-name></italic> (<bold>C</bold>), <italic><tp:taxon-name><tp:taxon-name-part taxon-name-part-type="genus" reg="Virola">V.</tp:taxon-name-part> <tp:taxon-name-part taxon-name-part-type="species" reg="elongata">elongata</tp:taxon-name-part></tp:taxon-name></italic> (<bold>D</bold>), <italic><tp:taxon-name><tp:taxon-name-part taxon-name-part-type="genus" reg="Virola">V.</tp:taxon-name-part> <tp:taxon-name-part taxon-name-part-type="species" reg="fosteri">fosteri</tp:taxon-name-part></tp:taxon-name></italic> (<bold>E</bold>) and <italic><tp:taxon-name><tp:taxon-name-part taxon-name-part-type="genus" reg="Virola">V.</tp:taxon-name-part> <tp:taxon-name-part taxon-name-part-type="species" reg="guatemalensis">guatemalensis</tp:taxon-name-part></tp:taxon-name></italic> (<bold>F</bold>).</p></caption><graphic xmlns:xlink="http://www.w3.org/1999/xlink" xlink:href="phytokeys-134-001-g009.jpg" position="float" orientation="portrait" xlink:type="simple" id="oo_349091.jpg"><uri content-type="original_file" xlink:type="simple">https://binary.pensoft.net/fig/349091</uri></graphic></fig><fig id="F4" position="float" orientation="portrait"><object-id xmlns:xlink="http://www.w3.org/1999/xlink" content-type="doi" xlink:type="simple">10.3897/phytokeys.134.37979.figure4</object-id><object-id xmlns:xlink="http://www.w3.org/1999/xlink" content-type="arpha" xlink:type="simple">37248A74-7CFB-55C8-8948-7C7DE4BA5BFC</object-id><label>Figure 4.</label><caption><p>Fruits of Mesoameican <italic><tp:taxon-name><tp:taxon-name-part taxon-name-part-type="genus" reg="Virola">Virola</tp:taxon-name-part></tp:taxon-name></italic>, organised in groups of morphologically similar species <bold>A</bold><italic><tp:taxon-name><tp:taxon-name-part taxon-name-part-type="genus" reg="Virola">V.</tp:taxon-name-part> <tp:taxon-name-part taxon-name-part-type="species" reg="allenii">allenii</tp:taxon-name-part></tp:taxon-name></italic> (<italic>P. H. Allen 6727</italic>, GH) <bold>B</bold><italic><tp:taxon-name><tp:taxon-name-part taxon-name-part-type="genus" reg="Virola">V.</tp:taxon-name-part> <tp:taxon-name-part taxon-name-part-type="species" reg="amistadensis">amistadensis</tp:taxon-name-part></tp:taxon-name></italic> (<italic>G. McPherson 9715</italic>, <named-content xmlns:xlink="http://www.w3.org/1999/xlink" content-type="dwc:institutional_code" xlink:type="simple">MO</named-content>) <bold>C</bold><italic><tp:taxon-name><tp:taxon-name-part taxon-name-part-type="genus" reg="Virola">V.</tp:taxon-name-part> <tp:taxon-name-part taxon-name-part-type="species" reg="otobifolia">otobifolia</tp:taxon-name-part></tp:taxon-name></italic> (<italic>A. Gentry &amp; S. Mori 14199</italic>, <named-content xmlns:xlink="http://www.w3.org/1999/xlink" content-type="dwc:institutional_code" xlink:type="simple">MO</named-content>) <bold>D</bold><italic><tp:taxon-name><tp:taxon-name-part taxon-name-part-type="genus" reg="Virola">V.</tp:taxon-name-part> <tp:taxon-name-part taxon-name-part-type="species" reg="macrocarpa">macrocarpa</tp:taxon-name-part></tp:taxon-name></italic> (<italic>A. E. Lawrance 675</italic>, <named-content xmlns:xlink="http://www.w3.org/1999/xlink" content-type="dwc:institutional_code" xlink:type="simple">MO</named-content>) <bold>E</bold><italic><tp:taxon-name><tp:taxon-name-part taxon-name-part-type="genus" reg="Virola">V.</tp:taxon-name-part> <tp:taxon-name-part taxon-name-part-type="species" reg="chrysocarpa">chrysocarpa</tp:taxon-name-part></tp:taxon-name></italic> (<italic>B. Hammel et al.16864</italic>, <named-content xmlns:xlink="http://www.w3.org/1999/xlink" content-type="dwc:institutional_code" xlink:type="simple">MO</named-content>) <bold>F</bold><italic><tp:taxon-name><tp:taxon-name-part taxon-name-part-type="genus" reg="Virola">V.</tp:taxon-name-part> <tp:taxon-name-part taxon-name-part-type="species" reg="koschnyi">koschnyi</tp:taxon-name-part></tp:taxon-name></italic> (<italic>R. Robles 1587</italic>, <named-content xmlns:xlink="http://www.w3.org/1999/xlink" content-type="dwc:institutional_code" xlink:type="simple">MO</named-content>) <bold>G</bold><italic><tp:taxon-name><tp:taxon-name-part taxon-name-part-type="genus" reg="Virola">V.</tp:taxon-name-part> <tp:taxon-name-part taxon-name-part-type="species" reg="guatemalensis">guatemalensis</tp:taxon-name-part></tp:taxon-name></italic> (<italic>S. Sinaca 1542</italic>, <named-content xmlns:xlink="http://www.w3.org/1999/xlink" content-type="dwc:institutional_code" xlink:type="simple">MO</named-content>) <bold>H</bold><italic><tp:taxon-name><tp:taxon-name-part taxon-name-part-type="genus" reg="Virola">V.</tp:taxon-name-part> <tp:taxon-name-part taxon-name-part-type="species" reg="montana">montana</tp:taxon-name-part></tp:taxon-name></italic> (<italic>J. Utley &amp; K. Utley 5054</italic>, <named-content xmlns:xlink="http://www.w3.org/1999/xlink" content-type="dwc:institutional_code" xlink:type="simple">MO</named-content>) <bold>I</bold><italic><tp:taxon-name><tp:taxon-name-part taxon-name-part-type="genus" reg="Virola">V.</tp:taxon-name-part> <tp:taxon-name-part taxon-name-part-type="species" reg="fosteri">fosteri</tp:taxon-name-part></tp:taxon-name></italic> (<italic>S. Mori &amp; J. Kallunki 4891</italic>, <named-content xmlns:xlink="http://www.w3.org/1999/xlink" content-type="dwc:institutional_code" xlink:type="simple">MO</named-content>) <bold>J</bold><italic><tp:taxon-name><tp:taxon-name-part taxon-name-part-type="genus" reg="Virola">V.</tp:taxon-name-part> <tp:taxon-name-part taxon-name-part-type="species" reg="multiflora">multiflora</tp:taxon-name-part></tp:taxon-name></italic> (<italic>R. Rueda et a.l 9960</italic>, <named-content xmlns:xlink="http://www.w3.org/1999/xlink" content-type="dwc:institutional_code" xlink:type="simple">MO</named-content>) <bold>K</bold><italic><tp:taxon-name><tp:taxon-name-part taxon-name-part-type="genus" reg="Virola">V.</tp:taxon-name-part> <tp:taxon-name-part taxon-name-part-type="species" reg="sebifera">sebifera</tp:taxon-name-part></tp:taxon-name></italic> (<italic>T. B. Croat 5959</italic>, <named-content xmlns:xlink="http://www.w3.org/1999/xlink" content-type="dwc:institutional_code" xlink:type="simple">MO</named-content>) <bold>L</bold><italic><tp:taxon-name><tp:taxon-name-part taxon-name-part-type="genus" reg="Virola">V.</tp:taxon-name-part> <tp:taxon-name-part taxon-name-part-type="species" reg="elongata">elongata</tp:taxon-name-part></tp:taxon-name></italic> (<italic>J. D. Dwyer &amp; M. Correa 8420</italic>, <named-content xmlns:xlink="http://www.w3.org/1999/xlink" content-type="dwc:institutional_code" xlink:type="simple">MO</named-content>) <bold>M</bold><italic><tp:taxon-name><tp:taxon-name-part taxon-name-part-type="genus" reg="Virola">V.</tp:taxon-name-part> <tp:taxon-name-part taxon-name-part-type="species" reg="laevigata">laevigata</tp:taxon-name-part></tp:taxon-name></italic> (<italic>R. Aguilar 1585</italic>, <named-content xmlns:xlink="http://www.w3.org/1999/xlink" content-type="dwc:institutional_code" xlink:type="simple">MO</named-content>) <bold>N</bold><italic><tp:taxon-name><tp:taxon-name-part taxon-name-part-type="genus" reg="Virola">V.</tp:taxon-name-part> <tp:taxon-name-part taxon-name-part-type="species" reg="nobilis">nobilis</tp:taxon-name-part></tp:taxon-name></italic> from Barro Colorado (<italic>T. B. Croat 8090</italic>, <named-content xmlns:xlink="http://www.w3.org/1999/xlink" content-type="dwc:institutional_code" xlink:type="simple">MO</named-content>) <bold>O</bold><italic><tp:taxon-name><tp:taxon-name-part taxon-name-part-type="genus" reg="Virola">V.</tp:taxon-name-part> <tp:taxon-name-part taxon-name-part-type="species" reg="nobilis">nobilis</tp:taxon-name-part></tp:taxon-name></italic> from the Osa Peninsula (<italic>G. Herrera 4222</italic>, <named-content xmlns:xlink="http://www.w3.org/1999/xlink" content-type="dwc:institutional_code" xlink:type="simple">MO</named-content>) <bold>P</bold><italic><tp:taxon-name><tp:taxon-name-part taxon-name-part-type="genus" reg="Virola">V.</tp:taxon-name-part> <tp:taxon-name-part taxon-name-part-type="species" reg="megacarpa">megacarpa</tp:taxon-name-part></tp:taxon-name></italic> (<italic>G. de Nevers 5184</italic>, <named-content xmlns:xlink="http://www.w3.org/1999/xlink" content-type="dwc:institutional_code" xlink:type="simple">MO</named-content>). Scale bars: 1 cm.</p></caption><graphic xmlns:xlink="http://www.w3.org/1999/xlink" xlink:href="phytokeys-134-001-g004.jpg" position="float" orientation="portrait" xlink:type="simple" id="oo_349086.jpg"><uri content-type="original_file" xlink:type="simple">https://binary.pensoft.net/fig/349086</uri></graphic></fig><fig id="F17" position="float" orientation="portrait"><object-id xmlns:xlink="http://www.w3.org/1999/xlink" content-type="doi" xlink:type="simple">10.3897/phytokeys.134.37979.figure17</object-id><object-id xmlns:xlink="http://www.w3.org/1999/xlink" content-type="arpha" xlink:type="simple">CE5545E2-A6BF-5282-8BE0-2CD53DFB584D</object-id><label>Figure 17.</label><caption><p><italic><tp:taxon-name><tp:taxon-name-part taxon-name-part-type="genus" reg="Virola">Virola</tp:taxon-name-part> <tp:taxon-name-part taxon-name-part-type="species" reg="koschnyi">koschnyi</tp:taxon-name-part></tp:taxon-name></italic><bold>A</bold> lower trunk and buttresses <bold>B</bold> trunk <bold>C</bold> branching <bold>D</bold> leaf blades on abaxial surface <bold>E</bold> leaf blades on adaxial surface <bold>F</bold> twig, petiole and leaf base <bold>G</bold> leaf venation on adaxial surface (left) and abaxial surface (right) <bold>H</bold> branch with fruits, showing the interior part of the fruit <bold>I</bold> seed <bold>J</bold> mature fruit. All photos by Reinaldo Aguilar from <ext-link xmlns:xlink="http://www.w3.org/1999/xlink" xlink:type="simple" ext-link-type="uri" xlink:href="https://sura.ots.ac.cr/florula4/index.php">https://sura.ots.ac.cr/florula4/index.php</ext-link>, except <bold>G</bold> by D. Santamaría-Aguilar.</p></caption><graphic xmlns:xlink="http://www.w3.org/1999/xlink" xlink:href="phytokeys-134-001-g017.jpg" position="float" orientation="portrait" xlink:type="simple" id="oo_349099.jpg"><uri content-type="original_file" xlink:type="simple">https://binary.pensoft.net/fig/349099</uri></graphic></fig></tp:treatment-sec><ref-list><ref id="B51"><mixed-citation xmlns:xlink="http://www.w3.org/1999/xlink" xlink:type="simple"><person-group><name name-style="western"><surname>Lambright</surname><given-names>DD</given-names></name></person-group> (<year>1981</year>) The comparative anatomy and morphology of <italic><tp:taxon-name><tp:taxon-name-part taxon-name-part-type="genus">Virola</tp:taxon-name-part></tp:taxon-name></italic> (<tp:taxon-name><tp:taxon-name-part taxon-name-part-type="family">Myristicaceae</tp:taxon-name-part></tp:taxon-name>). PhD Thesis, Miami University, Oxford, Ohio.</mixed-citation></ref><ref id="B52"><mixed-citation xmlns:xlink="http://www.w3.org/1999/xlink" xlink:type="simple"><person-group><name name-style="western"><surname>Ley López</surname><given-names>JM</given-names></name><name name-style="western"><surname>Chacón Madrigal</surname><given-names>E</given-names></name></person-group> (<year>2017</year>) Las Plántulas de Árboles y Palmas de la Península de Osa. San José, Costa Rica, 3–183.</mixed-citation></ref><ref id="B4"><mixed-citation xmlns:xlink="http://www.w3.org/1999/xlink" xlink:type="simple"><person-group><name name-style="western"><surname>Allen</surname><given-names>PH</given-names></name></person-group> (<year>1956</year>) The Rain Forests of Golfo Dulce. University of Florida Press Gainesville, 1–417.</mixed-citation></ref><ref id="B71"><mixed-citation xmlns:xlink="http://www.w3.org/1999/xlink" xlink:type="simple"><person-group><name name-style="western"><surname>Quesada Quesada</surname><given-names>FJ</given-names></name><name name-style="western"><surname>Jiménez Madrigal</surname><given-names>Q</given-names></name><name name-style="western"><surname>Zamora Villalobos</surname><given-names>N</given-names></name><name name-style="western"><surname>Aguilar Fernández</surname><given-names>F</given-names></name><name name-style="western"><surname>González Ramírez</surname><given-names>J</given-names></name></person-group> (<year>1997</year>) Árboles de la Península de Osa. INBio, Santo Domingo de Heredia, 1–411.</mixed-citation></ref><ref id="B54"><mixed-citation xmlns:xlink="http://www.w3.org/1999/xlink" xlink:type="simple"><person-group><name name-style="western"><surname>Lobo</surname><given-names>J</given-names></name><name name-style="western"><surname>Aguilar</surname><given-names>R</given-names></name><name name-style="western"><surname>Chacón</surname><given-names>E</given-names></name><name name-style="western"><surname>Fuchs</surname><given-names>E</given-names></name></person-group> (<year>2008</year>) <article-title>Phenology of tree species of the Osa Peninsula and Golfo Dulce region, Costa Rica.</article-title> In: <person-group><name name-style="western"><surname>Weissenhofer</surname><given-names>A</given-names></name><name name-style="western"><surname>Huber</surname><given-names>W</given-names></name><name name-style="western"><surname>Mayer</surname><given-names>V</given-names></name><name name-style="western"><surname>Pamper</surname><given-names>S</given-names></name><name name-style="western"><surname>Weber</surname><given-names>A</given-names></name><name name-style="western"><surname>Aubrecht</surname><given-names>G</given-names></name></person-group> (<role>Eds</role>) <issue-title>Natural and Cultural History of the Golfo Dulce Region, Costa Rica.</issue-title><source>Stapfia</source><volume>88</volume>: <fpage>547</fpage>–<lpage>555</lpage>.</mixed-citation></ref><ref id="B75"><mixed-citation xmlns:xlink="http://www.w3.org/1999/xlink" xlink:type="simple"><person-group><name name-style="western"><surname>Rodrigues</surname><given-names>WA</given-names></name></person-group> (<year>1980</year>) <article-title>Revisão taxonômica das espécies de <italic><tp:taxon-name><tp:taxon-name-part taxon-name-part-type="genus">Virola</tp:taxon-name-part></tp:taxon-name></italic> Aublet (<tp:taxon-name><tp:taxon-name-part taxon-name-part-type="family">Myristicaceae</tp:taxon-name-part></tp:taxon-name>) do Brasil.</article-title><source>Acta Amazonica</source><volume>10</volume>(<issue>1</issue>): <fpage>1</fpage>–<lpage>127</lpage>. <ext-link xlink:type="simple" ext-link-type="doi" xlink:href="10.1590/S0044-59672006000100001">https://doi.org/10.1590/S0044-59672006000100001</ext-link></mixed-citation></ref><ref id="B45"><mixed-citation xmlns:xlink="http://www.w3.org/1999/xlink" xlink:type="simple"><person-group><name name-style="western"><surname>Jaramillo</surname><given-names>TS</given-names></name><name name-style="western"><surname>Muriel</surname><given-names>P</given-names></name><name name-style="western"><surname>Balslev</surname><given-names>H</given-names></name></person-group> (<year>2004</year>) <article-title><tp:taxon-name><tp:taxon-name-part taxon-name-part-type="family">Myristicaceae</tp:taxon-name-part></tp:taxon-name>.</article-title> In: <person-group><name name-style="western"><surname>Harling</surname><given-names>GW</given-names></name><name name-style="western"><surname>Andersson</surname><given-names>L</given-names></name></person-group> (<role>Eds</role>) <issue-title>Flora of Ecuador.</issue-title><source>University of Göteborg, Göteborg</source><volume>72</volume>: <fpage>1</fpage>–<lpage>101</lpage>.</mixed-citation></ref><ref id="B46"><mixed-citation xmlns:xlink="http://www.w3.org/1999/xlink" xlink:type="simple"><person-group><name name-style="western"><surname>Jiménez</surname><given-names>Q</given-names></name></person-group> (<year>2007</year>) <article-title><tp:taxon-name><tp:taxon-name-part taxon-name-part-type="family">Myristicaceae</tp:taxon-name-part></tp:taxon-name>.</article-title> In: <person-group><name name-style="western"><surname>Hammel</surname><given-names>BE</given-names></name><name name-style="western"><surname>Grayum</surname><given-names>MH</given-names></name><name name-style="western"><surname>Herrera</surname><given-names>C</given-names></name><name name-style="western"><surname>Zamora</surname><given-names>N</given-names></name></person-group> (<role>Eds</role>) <issue-title>Manual de Plantas de Costa Rica. Vol. VI.</issue-title><source>Monographs in Systematic Botany from the Missouri Botanical Garden</source><volume>111</volume>: <fpage>684</fpage>–<lpage>691</lpage>.</mixed-citation></ref><ref id="B3"><mixed-citation xmlns:xlink="http://www.w3.org/1999/xlink" xlink:type="simple"><person-group><name name-style="western"><surname>Aguilar</surname><given-names>R</given-names></name><name name-style="western"><surname>Cornejo</surname><given-names>X</given-names></name><name name-style="western"><surname>Santamaría-Aguilar</surname><given-names>D</given-names></name><name name-style="western"><surname>Tulig</surname><given-names>M</given-names></name><name name-style="western"><surname>Bainbridge</surname><given-names>C</given-names></name><name name-style="western"><surname>Mori</surname><given-names>SA</given-names></name></person-group> (<year>2017 onward</year>) <source>Vascular Plants of the Osa Peninsula, Costa Rica.</source><ext-link xlink:type="simple" ext-link-type="uri" xlink:href="http://sweetgum.nybg.org/osa/">http://sweetgum.nybg.org/osa/</ext-link></mixed-citation></ref></ref-list></tp:taxon-treatment>
