# Supplementary material for: A taxonomic synopsis of Virola (Myristicaceae) in Mesoamerica, including six new species
Source: PhytoKeys. 2019 Oct 23;134:1–82. doi: 10.3897/phytokeys.134.37979 (PMC6821834; doi:10.3897/phytokeys.134.37979)
Supplement: XML Treatment for Virola fosteri [file phytokeys.134.37979-treatment5.xml]

<!DOCTYPE tp:taxon-treatment
  PUBLIC "-//TaxonX//DTD Taxonomic Treatment Publishing DTD v0 20100105//EN" "tax-treatment-NSO.dtd">
<tp:taxon-treatment xmlns:tp="http://www.plazi.org/taxpub"><tp:treatment-meta><kwd-group><label>Taxon classification</label><kwd><named-content xmlns:xlink="http://www.w3.org/1999/xlink" content-type="kingdom">Plantae</named-content></kwd><kwd><named-content xmlns:xlink="http://www.w3.org/1999/xlink" content-type="order">Magnoliales</named-content></kwd><kwd><named-content xmlns:xlink="http://www.w3.org/1999/xlink" content-type="family">Myristicaceae</named-content></kwd></kwd-group><mixed-citation publication-type="journal"><person-group><name><surname>Santamaría-Aguilar</surname><given-names>Daniel</given-names></name><name><surname>Aguilar</surname><given-names>Reinaldo</given-names></name><name><surname>Lagomarsino</surname><given-names>Laura P.</given-names></name></person-group><article-title>A taxonomic synopsis of <italic><tp:taxon-name><tp:taxon-name-part taxon-name-part-type="genus" reg="Virola">Virola</tp:taxon-name-part></tp:taxon-name></italic> (<tp:taxon-name><tp:taxon-name-part taxon-name-part-type="family">Myristicaceae</tp:taxon-name-part></tp:taxon-name>) in Mesoamerica, including six new species</article-title><source>PhytoKeys</source><day>23</day><month>10</month><year>2019</year><volume>134</volume><fpage>1</fpage><lpage>82</lpage><pub-id pub-id-type="doi">10.3897/phytokeys.134.37979</pub-id></mixed-citation></tp:treatment-meta><tp:nomenclature><label>5.</label><tp:taxon-name><object-id xmlns:xlink="http://www.w3.org/1999/xlink" content-type="arpha" xlink:type="simple">5D1C8010-D8B4-501F-81CA-C3DE1AF0229A</object-id>
            <tp:taxon-name-part taxon-name-part-type="genus" reg="Virola">Virola</tp:taxon-name-part>
            <tp:taxon-name-part taxon-name-part-type="species" reg="fosteri">fosteri</tp:taxon-name-part>
            <object-id xmlns:xlink="http://www.w3.org/1999/xlink" content-type="ipni" xlink:type="simple">urn:lsid:ipni.org:names:77202547-1</object-id>
          </tp:taxon-name><tp:taxon-authority>D.Santam.</tp:taxon-authority><tp:taxon-status xmlns:xlink="http://www.w3.org/1999/xlink" xlink:type="simple">sp. nov.</tp:taxon-status><xref ref-type="fig" rid="F15">Figs 15</xref><xref ref-type="fig" rid="F16">, 16</xref></tp:nomenclature><tp:treatment-sec sec-type="diagnosis" id="SECID0E6FBK"><title>Diagnosis.</title><p>Species resembling <italic><tp:taxon-name><tp:taxon-name-part taxon-name-part-type="genus" reg="Virola">Virola</tp:taxon-name-part> <tp:taxon-name-part taxon-name-part-type="species" reg="multiflora">multiflora</tp:taxon-name-part></tp:taxon-name></italic> due its small leaf blades and fruits, similar leaf shape and inconspicuous stellate, sessile trichomes on the abaxial leaf surface. Both species also occur on the Caribbean slope of Mesoamerica. They differ in the shape of the leaf base (revolute in <italic><tp:taxon-name><tp:taxon-name-part taxon-name-part-type="genus" reg="Virola">V.</tp:taxon-name-part> <tp:taxon-name-part taxon-name-part-type="species" reg="fosteri">fosteri</tp:taxon-name-part></tp:taxon-name></italic> vs. not revolute in <italic><tp:taxon-name><tp:taxon-name-part taxon-name-part-type="genus" reg="Virola">V.</tp:taxon-name-part> <tp:taxon-name-part taxon-name-part-type="species" reg="multiflora">multiflora</tp:taxon-name-part></tp:taxon-name></italic>), the length of the filament column (0.9–1.3 mm vs. 0.7–1 mm long) and anthers (0.6–0.9 mm vs. 0.3–0.6 mm long) and thickness of the pericarp (1.5–2.5 mm vs. 0.7–1 mm thick).</p></tp:treatment-sec><tp:treatment-sec sec-type="material" id="SECID0EGHBK"><title>Type.</title><p>Panama. Bocas del Toro: Isla Colón, Aprox. a 8 km al NE de los laboratorios del Instituto Smithsonian de Investigaciones Tropicales, Big Creek, 5 m elev., 23 Apr 2009 (♂ fl), <italic>C. Galdames, M. Stapf, K. Toribio &amp; Arsenio 6422</italic> (holotype: PMA!* [094201, PMA92162]; isotypes: <named-content xmlns:xlink="http://www.w3.org/1999/xlink" content-type="dwc:institutional_code" xlink:type="simple">MO</named-content>! [6421737, <named-content xmlns:xlink="http://www.w3.org/1999/xlink" content-type="dwc:institutional_code" xlink:type="simple">MO</named-content>-2504180], SCZ!* [17752, SCZ17684]).</p></tp:treatment-sec><tp:treatment-sec sec-type="description" id="SECID0E5HBK"><title>Description.</title><p><bold><italic>Tree</italic></bold> (15–) 20–35 m × 35–60 cm DBH; bark brown or reddish. <bold><italic>Exudate</italic></bold> described as watery-reddish possibly from the bark, damage to any part of the plant causes the flow of a watery exudate that turns reddish moments later. <bold><italic>Twigs</italic></bold> 0.12–0.24 cm thick, terete to slightly angulate, puberulent, trichomes stellate, yellowish to pale brown. <bold><italic>Leaves</italic></bold>: petiole 0.4–0.7 (–1) × 0.07–0.12 cm, canaliculate, densely tomentose to sparsely pubescent, the trichomes stellate; leaf blades 7.8–12 × 1.4–2.7 cm, narrowly elliptical or oblong to oblanceolate; adaxial surface dark brown, light brown or blackish when dry, glabrous, the surface smooth; abaxial surface pale brown to reddish-brown when dry, puberulent, trichomes stellate, sessile, yellowish to pale brown, with 4–8 branches, each branch ± 0.03–0.05 mm long, persistent; lateral veins 16–24 per side, 10–15 veins per 5 cm, 0.2–0.5 (–0.7) cm apart, the same colour as the adaxial surface, on adaxial surface sunken, on abaxial surface flat to slightly elevated, arcuate-ascending, slightly anastomosing near the margin and not forming a marked intramarginal vein; tertiary veins adaxially almost indistinct to slightly sunken, abaxially almost indistinct; midvein adaxially canaliculate, glabrous, abaxially raised, laterally compressed and sometimes resembling a cutting edge, tomentose to sparsely pubescent; base attenuate, revolute; margin revolute (especially near the base) or flat; apex acute to acuminate. <bold><italic>Staminate inflorescences</italic></bold> 2.5–5.3 cm long, axillary, usually in the axil of terminal leaves, axes flattened to irregularly angled, tomentose, with trichomes stellate, yellowish to pale brown; peduncle 0.9–17 × 0.13–0.25 cm; bracts 2–5 × ca. 2.5 mm, tomentose on both surfaces, the indumentum more clustered on the external side, caducous; terminal fascicles dense, with 5–15+ flowers. <bold><italic>Staminate flower</italic></bold> with the pedicel 1–2 mm long; receptacle 1.5–2.3 mm wide; perianth 2–2.5 (–3) mm long, subglobose, yellow, orange or yellow-orange when fresh, connate for 0.5–0.8 mm of length, abaxial pubescent, with golden to yellowish trichomes, adaxial surface glabrous somewhat pubescent near the lobes; lobes 3, 1.5–2.6 × (0.6–) 1.3–1.8 mm; stamens 3 (–6), the filament column 0.9–1.3 mm long, glabrous, straight or rarely thickened near the base in some flowers (<italic>McPherson 20148</italic>), thin, not constricted at the apex; anthers 0.6–0.9 mm long; apiculus small enough to as appear absent, acute to obtuse. <bold><italic>Pistillate inflorescences</italic></bold> 1.3–3.9 cm long, axillary, with trichomes on the axes similar to those of the staminate inflorescences; peduncle 0.7–2.2 × 0.08–0.14 cm; bracts not seen; terminal fascicles of 4–7 flowers. <bold><italic>Pistillate flowers</italic></bold> with the pedicel 1.5–2.5 mm long; perianth 2–3 mm long, subglobose, yellow when fresh, connate by 0.6–0.8 mm long, abaxial surface pubescent with golden to yellowish trichomes, adaxial surface sparsely pubescent, the indumentum on the lobes; lobes 3, 1.2–1.5 (–2.5) × 0.7–2.1 mm; gynoecium 1.6–2.4 × 1.1–1.4 mm, densely pubescent, globose to subglobose, stipitate; stigmatic lobes ca. 0.6 mm, erect. <bold><italic>Infructescence</italic></bold> 2.5–3 cm long, with 1–3 fruits, peduncle 1.5–1.7 × 0.15–0.38 cm. <bold><italic>Fruits</italic></bold> 1.5–2.3 × 1.2–1.8 cm, ovoid, sessile or very shortly stipitate, tomentose, the trichomes stellate, reddish-brown, the surface rugose when dry, the line of dehiscence canaliculate or smooth, the base obtuse to rounded, the apex obtuse, yellow, orange or golden brown when fresh; pericarp 1.5–2.5 mm thick; pedicel 0.4–0.5 cm long; seed ca. 1.6 × 0.9 cm, the testa pale brown when dry, very slightly grooved; aril usually described as red when fresh, reddish-brown when dry, coriaceous, oily, somewhat thick, laciniate in narrow bands. Germination epigeal, seedling cryptocotylar, epicotyl hairy, moderately dense, stellate and sessile (<xref ref-type="bibr" rid="B29">Garwood 2009</xref>; as <italic><tp:taxon-name><tp:taxon-name-part taxon-name-part-type="genus" reg="Virola">V.</tp:taxon-name-part> <tp:taxon-name-part taxon-name-part-type="species" reg="multiflora">multiflora</tp:taxon-name-part></tp:taxon-name></italic>).</p><fig id="F15" position="float" orientation="portrait"><object-id xmlns:xlink="http://www.w3.org/1999/xlink" content-type="doi" xlink:type="simple">10.3897/phytokeys.134.37979.figure15</object-id><object-id xmlns:xlink="http://www.w3.org/1999/xlink" content-type="arpha" xlink:type="simple">93494EDB-1BE0-5A5E-8808-54E639ABAD6A</object-id><label>Figure 15.</label><caption><p><italic><tp:taxon-name><tp:taxon-name-part taxon-name-part-type="genus" reg="Virola">Virola</tp:taxon-name-part> <tp:taxon-name-part taxon-name-part-type="species" reg="fosteri">fosteri</tp:taxon-name-part></tp:taxon-name></italic><bold>A</bold> branch with leaves and inflorescences <bold>B</bold> partial inflorescences <bold>C</bold> fruit <bold>D</bold> seed with aril <bold>E</bold> seed. Drawn by Pedro Juarez, based on <italic>C. Galdames et al. 6422</italic> (<bold>A–E</bold>).</p></caption><graphic xmlns:xlink="http://www.w3.org/1999/xlink" xlink:href="phytokeys-134-001-g015.jpg" position="float" orientation="portrait" xlink:type="simple" id="oo_349097.jpg"><uri content-type="original_file" xlink:type="simple">https://binary.pensoft.net/fig/349097</uri></graphic></fig></tp:treatment-sec><tp:treatment-sec sec-type="description" id="SECID0E2KBK"><title>Distinctive characters.</title><p><italic><tp:taxon-name><tp:taxon-name-part taxon-name-part-type="genus" reg="Virola">Virola</tp:taxon-name-part> <tp:taxon-name-part taxon-name-part-type="species" reg="fosteri">fosteri</tp:taxon-name-part></tp:taxon-name></italic> is recognised by its small leaf blades (7.8–12 × 1.4–2.7 cm) and fruits (1.5–2.3 × 1.2–1.8 cm) (Figs <xref ref-type="fig" rid="F4">4I</xref> and <xref ref-type="fig" rid="F16">16F–H</xref>), as well the stellate, sessile trichomes on the abaxial surface of the leaf (Fig. <xref ref-type="fig" rid="F3">3E</xref>). It is also distinguished by its leaf blades that have numerous lateral veins (16–24 per side) that are prominent on adaxial surface, the revolute leaf margin and the base (Fig. <xref ref-type="fig" rid="F16">16C</xref>), the midvein that is laterally compressed adaxially and sometimes resembling a cutting edge; staminate flowers with a filament column (0.9–1.3 mm long) that is longer than the anthers (0.6–0.9 mm long); and its thick pericarp (1.5–2.5 mm).</p><fig id="F16" position="float" orientation="portrait"><object-id xmlns:xlink="http://www.w3.org/1999/xlink" content-type="doi" xlink:type="simple">10.3897/phytokeys.134.37979.figure16</object-id><object-id xmlns:xlink="http://www.w3.org/1999/xlink" content-type="arpha" xlink:type="simple">72A0EBDF-EB9E-5ABB-9614-E569A226D0B2</object-id><label>Figure 16.</label><caption><p><italic><tp:taxon-name><tp:taxon-name-part taxon-name-part-type="genus" reg="Virola">Virola</tp:taxon-name-part> <tp:taxon-name-part taxon-name-part-type="species" reg="fosteri">fosteri</tp:taxon-name-part></tp:taxon-name></italic><bold>A</bold> lower trunk and buttresses <bold>B</bold> branch with staminate inflorescences <bold>C</bold> leaf blades showing adaxial (left) and abaxial (right) surface; also demonstrating the revolute base <bold>D</bold> branch with staminate inflorescences and leaf blades on abaxial surface <bold>E</bold> close up of staminate inflorescences <bold>F</bold> fruit <bold>G</bold> aril covering the seed <bold>H</bold> seed Photos by Rolando Pérez (<bold>A</bold>), Carmen Galdames (<bold>B, D, E</bold>), Steven Paton (<bold>C, F, G, H</bold>); all photos from <ext-link xmlns:xlink="http://www.w3.org/1999/xlink" xlink:type="simple" ext-link-type="uri" xlink:href="https://stricollections.org/portal/index.php">https://stricollections.org/portal/index.php</ext-link>.</p></caption><graphic xmlns:xlink="http://www.w3.org/1999/xlink" xlink:href="phytokeys-134-001-g016.jpg" position="float" orientation="portrait" xlink:type="simple" id="oo_349098.jpg"><uri content-type="original_file" xlink:type="simple">https://binary.pensoft.net/fig/349098</uri></graphic></fig></tp:treatment-sec><tp:treatment-sec sec-type="etymology" id="SECID0EPNBK"><title>Etymology.</title><p>The specific epithet honours one of its collectors, Robin B. Foster (1945–), ecologist and botanist at Field Museum in Chicago (F) who pioneered the cataloguing of the flora of Barro Colorado Island (BCI) in Panama, where <italic><tp:taxon-name><tp:taxon-name-part taxon-name-part-type="genus" reg="Virola">V.</tp:taxon-name-part> <tp:taxon-name-part taxon-name-part-type="species" reg="fosteri">fosteri</tp:taxon-name-part></tp:taxon-name></italic> occurs. Robin noted on one of his collections (<italic>R. B. Foster 2931</italic>) that it could represent a new species. In addition, on the same herbarium sheet, he observed one of the taxonomic characters that we here use to distinguish this as a new species: “<italic>Leaves are consistently small throughout the tree and on juvenile plants</italic>.”</p></tp:treatment-sec><tp:treatment-sec sec-type="distribution" id="SECID0EEOBK"><title>Distribution.</title><p><italic><tp:taxon-name><tp:taxon-name-part taxon-name-part-type="genus" reg="Virola">Virola</tp:taxon-name-part> <tp:taxon-name-part taxon-name-part-type="species" reg="fosteri">fosteri</tp:taxon-name-part></tp:taxon-name></italic> is known from Costa Rica (Limón) and Panama (Bocas del Toro, Colón, Panamá, San Blas and Veraguas) (Fig. <xref ref-type="fig" rid="F9">9E</xref>). It is found on the Caribbean slope from 0–350 (–800) m elevation.</p></tp:treatment-sec><tp:treatment-sec sec-type="Preliminary conservation status" id="SECID0EZOBK"><title>Preliminary conservation status.</title><p><italic><tp:taxon-name><tp:taxon-name-part taxon-name-part-type="genus" reg="Virola">Virola</tp:taxon-name-part> <tp:taxon-name-part taxon-name-part-type="species" reg="fosteri">fosteri</tp:taxon-name-part></tp:taxon-name></italic> is Vulnerable following IUCN criterion B2a. While the <abbrev xmlns:xlink="http://www.w3.org/1999/xlink" xlink:title="extent of occurrence" id="ABBRID0EKPBK" xlink:type="simple">EOO</abbrev> for this species is large (25,645 km<sup>2</sup>), the small <abbrev xmlns:xlink="http://www.w3.org/1999/xlink" xlink:title="area of occupancy" id="ABBRID0EQPBK" xlink:type="simple">AOO</abbrev> (40 km<sup>2</sup>) with only eight known localities warrants its conservative status.</p></tp:treatment-sec><tp:treatment-sec sec-type="Common names" id="SECID0EWPBK"><title>Common names.</title><p>Panama: bogamani, fruta dorada.</p></tp:treatment-sec><tp:treatment-sec sec-type="phenology" id="SECID0E2PBK"><title>Phenology.</title><p>Flowering of <italic><tp:taxon-name><tp:taxon-name-part taxon-name-part-type="genus" reg="Virola">Virola</tp:taxon-name-part> <tp:taxon-name-part taxon-name-part-type="species" reg="fosteri">fosteri</tp:taxon-name-part></tp:taxon-name></italic> has been recorded in January to April, June and October and production of fruits in January to April.</p></tp:treatment-sec><tp:treatment-sec sec-type="description" id="SECID0EMQBK"><title>Field characters.</title><p>Plants are large trees with tall buttresses. Bark exudes reddish watery exudate when damaged. Their small leaves are white or grey below. Flowers have pale orange or yellow perianth. The mature fruit is yellowish or golden brown with a red aril and brown seed.</p></tp:treatment-sec><tp:treatment-sec sec-type="discussion" id="SECID0ERQBK"><title>Discussion.</title><p>In addition to the characteristics presented in diagnosis, <italic><tp:taxon-name><tp:taxon-name-part taxon-name-part-type="genus" reg="Virola">Virola</tp:taxon-name-part> <tp:taxon-name-part taxon-name-part-type="species" reg="fosteri">fosteri</tp:taxon-name-part></tp:taxon-name></italic> tends to have a higher number of and sunken (vs. plane) lateral veins per side than <italic><tp:taxon-name><tp:taxon-name-part taxon-name-part-type="genus" reg="Virola">V.</tp:taxon-name-part> <tp:taxon-name-part taxon-name-part-type="species" reg="multiflora">multiflora</tp:taxon-name-part></tp:taxon-name></italic> (16–24 vs. 10–18 per side), denser trichomes with longer branches on the abaxial leaf surface (Fig. <xref ref-type="fig" rid="F3">3E, K</xref>) and larger fruits [1.5–2.3 × 1.2–1.8 cm vs. 1.3–1.9 × 0.9–1.2 (–1.4) cm] (Fig. <xref ref-type="fig" rid="F4">4I, J</xref>).</p><p>It is also comparable to <italic><tp:taxon-name><tp:taxon-name-part taxon-name-part-type="genus" reg="Virola">V.</tp:taxon-name-part> <tp:taxon-name-part taxon-name-part-type="species" reg="micrantha">micrantha</tp:taxon-name-part></tp:taxon-name></italic> A. C. Sm. from Colombia due to the similar size of the leaf blades, which also have sessile stellate trichomes on the abaxial surface and short staminate inflorescences. <italic><tp:taxon-name><tp:taxon-name-part taxon-name-part-type="genus" reg="Virola">Virola</tp:taxon-name-part> <tp:taxon-name-part taxon-name-part-type="species" reg="micrantha">micrantha</tp:taxon-name-part></tp:taxon-name></italic> is a name apparently ignored in recent publications (<xref ref-type="bibr" rid="B102">ter Steege et al. 2016</xref>, <xref ref-type="bibr" rid="B103">2019</xref>; <xref ref-type="bibr" rid="B106">Ulloa Ulloa et al. 2017</xref>; <xref ref-type="bibr" rid="B34">Gradstein 2016</xref>). Until recently, <italic><tp:taxon-name><tp:taxon-name-part taxon-name-part-type="genus" reg="Virola">V.</tp:taxon-name-part> <tp:taxon-name-part taxon-name-part-type="species" reg="micrantha">micrantha</tp:taxon-name-part></tp:taxon-name></italic> was only known from the type specimen (<italic>R. E. Schultes &amp; G. A. Black 46-377</italic>, US*); however, via a herbarium study at <named-content xmlns:xlink="http://www.w3.org/1999/xlink" content-type="dwc:institutional_code" xlink:type="simple">MO</named-content>, we identified additional Colombian material with staminate flowers (<italic>R. Jaramillo et al. 7846</italic>, <named-content xmlns:xlink="http://www.w3.org/1999/xlink" content-type="dwc:institutional_code" xlink:type="simple">MO</named-content>-2 sheets!) and can also extend its distribution to Venezuela (<italic>E. Marín 571</italic> [<named-content xmlns:xlink="http://www.w3.org/1999/xlink" content-type="dwc:institutional_code" xlink:type="simple">MO</named-content>!], <italic>R. L. Liesner 6778</italic> [<named-content xmlns:xlink="http://www.w3.org/1999/xlink" content-type="dwc:institutional_code" xlink:type="simple">MO</named-content>!] and <italic>J. Velazco 851</italic> [<named-content xmlns:xlink="http://www.w3.org/1999/xlink" content-type="dwc:institutional_code" xlink:type="simple">MO</named-content>!]). <italic><tp:taxon-name><tp:taxon-name-part taxon-name-part-type="genus" reg="Virola">Virola</tp:taxon-name-part> <tp:taxon-name-part taxon-name-part-type="species" reg="fosteri">fosteri</tp:taxon-name-part></tp:taxon-name></italic> differs from this species by its attenuate leaf base and acute to acuminate apex (vs. obtuse on both sides, also mucronulate at the apex), longer perianth of staminate flowers (2–2.5 [–3] mm vs. ca. 1 mm long) and longer anthers (0.6–0.9 mm vs. ca. 0.3 mm long) (<xref ref-type="bibr" rid="B88">Smith 1953</xref>).</p><p><italic><tp:taxon-name><tp:taxon-name-part taxon-name-part-type="genus" reg="Virola">Virola</tp:taxon-name-part> <tp:taxon-name-part taxon-name-part-type="species" reg="coelhoi">coelhoi</tp:taxon-name-part></tp:taxon-name></italic> W. A. Rodrigues (Colombia; <italic>S. Defler 411</italic>, <named-content xmlns:xlink="http://www.w3.org/1999/xlink" content-type="dwc:institutional_code" xlink:type="simple">MO</named-content>!. Peru; <italic>C. Grández &amp; N. Jaramillo 2787</italic>, <named-content xmlns:xlink="http://www.w3.org/1999/xlink" content-type="dwc:institutional_code" xlink:type="simple">MO</named-content>!) from Brazil, and <italic><tp:taxon-name><tp:taxon-name-part taxon-name-part-type="genus" reg="Virola">V.</tp:taxon-name-part> <tp:taxon-name-part taxon-name-part-type="species" reg="parvifolia">parvifolia</tp:taxon-name-part></tp:taxon-name></italic> Ducke (Brazil) are other species with similarly-sized leaves with revolute margins, traits shared with <italic><tp:taxon-name><tp:taxon-name-part taxon-name-part-type="genus" reg="Virola">V.</tp:taxon-name-part> <tp:taxon-name-part taxon-name-part-type="species" reg="fosteri">fosteri</tp:taxon-name-part></tp:taxon-name></italic>. Additionally, with <italic><tp:taxon-name><tp:taxon-name-part taxon-name-part-type="genus" reg="Virola">V.</tp:taxon-name-part> <tp:taxon-name-part taxon-name-part-type="species" reg="coelhoi">coelhoi</tp:taxon-name-part></tp:taxon-name></italic>, which it is more likely to be confused, <italic><tp:taxon-name><tp:taxon-name-part taxon-name-part-type="genus" reg="Virola">V.</tp:taxon-name-part> <tp:taxon-name-part taxon-name-part-type="species" reg="fosteri">fosteri</tp:taxon-name-part></tp:taxon-name></italic> shares overall leaf shape and the type of trichomes on the abaxial surface (i.e. stellate, sessile and yellowish). The new species is distinguished from <italic><tp:taxon-name><tp:taxon-name-part taxon-name-part-type="genus" reg="Virola">V.</tp:taxon-name-part> <tp:taxon-name-part taxon-name-part-type="species" reg="coelhoi">coelhoi</tp:taxon-name-part></tp:taxon-name></italic> by the abaxial surface that is pale brown to reddish-brown when dry and puberulent (vs. abaxial surface yellowish, very densely pubescent), staminate inflorescences with small bracts (2–5 × ca. 2.5 mm vs. 2.5–9 × 4–6 mm), and staminate flowers with longer filament columns [0.9–1.3 mm vs. (0.3–) 0.6–0.7 long] and anthers (0.6–0.9 mm vs. 0.4–0.5 mm long). It can be differentiated from <italic><tp:taxon-name><tp:taxon-name-part taxon-name-part-type="genus" reg="Virola">V.</tp:taxon-name-part> <tp:taxon-name-part taxon-name-part-type="species" reg="parvifolia">parvifolia</tp:taxon-name-part></tp:taxon-name></italic> by its leaf blades and inflorescences that are glabrous or nearly so (vs. pubescent in <italic><tp:taxon-name><tp:taxon-name-part taxon-name-part-type="genus" reg="Virola">V.</tp:taxon-name-part> <tp:taxon-name-part taxon-name-part-type="species" reg="fosteri">fosteri</tp:taxon-name-part></tp:taxon-name></italic>) (<xref ref-type="bibr" rid="B22">Ducke 1936</xref>); additionally, <xref ref-type="bibr" rid="B22">Ducke (1936)</xref> mentions that <italic><tp:taxon-name><tp:taxon-name-part taxon-name-part-type="genus" reg="Virola">V.</tp:taxon-name-part> <tp:taxon-name-part taxon-name-part-type="species" reg="parvifolia">parvifolia</tp:taxon-name-part></tp:taxon-name></italic> has numerous small granules or tubercles on the branches, leaf blades and peduncles that are lacking in <italic><tp:taxon-name><tp:taxon-name-part taxon-name-part-type="genus" reg="Virola">V.</tp:taxon-name-part> <tp:taxon-name-part taxon-name-part-type="species" reg="fosteri">fosteri</tp:taxon-name-part></tp:taxon-name></italic>.</p><p><xref ref-type="bibr" rid="B46">Jiménez (2007</xref>; as <tp:taxon-name><tp:taxon-name-part taxon-name-part-type="genus" reg="Virola">Virola</tp:taxon-name-part></tp:taxon-name> sp. B) mentions that the new species is similar to <italic><tp:taxon-name><tp:taxon-name-part taxon-name-part-type="genus" reg="Virola">Virola</tp:taxon-name-part> <tp:taxon-name-part taxon-name-part-type="species" reg="pavonis">pavonis</tp:taxon-name-part></tp:taxon-name></italic> (A. DC.) A. C. Sm. from South America. This is probably because both species have sessile and stellate trichomes on the abaxial surface of the leaf, sometimes a similar leaf size, a similar number of lateral veins (though there is a tendency towards higher numbers of veins in <italic><tp:taxon-name><tp:taxon-name-part taxon-name-part-type="genus" reg="Virola">V.</tp:taxon-name-part> <tp:taxon-name-part taxon-name-part-type="species" reg="pavonis">pavonis</tp:taxon-name-part></tp:taxon-name></italic>) and the length of the filament column and anthers. However, the new species differs in its shorter staminate inflorescences [2.5–5.3 cm vs. (3–) 7–15 cm long], smaller fruits (1.5–2.3 × 1.2–1.8 cm vs. 2.5–5 × 1.5–2.5 cm) and in the canaliculate or smooth line of dehiscence (vs. carinate).</p><p>In Mesoamerica, other species with leaf blades that are covered with stellate and sessile trichomes on the abaxial surface (Fig. <xref ref-type="fig" rid="F3">3E, F, L</xref>) and a filament column that is longer than the anthers are <italic><tp:taxon-name><tp:taxon-name-part taxon-name-part-type="genus" reg="Virola">V.</tp:taxon-name-part> <tp:taxon-name-part taxon-name-part-type="species" reg="guatemalensis">guatemalensis</tp:taxon-name-part></tp:taxon-name></italic> and <italic><tp:taxon-name><tp:taxon-name-part taxon-name-part-type="genus" reg="Virola">V.</tp:taxon-name-part> <tp:taxon-name-part taxon-name-part-type="species" reg="nobilis">nobilis</tp:taxon-name-part></tp:taxon-name></italic>. However, these two species have larger leaf blades (12.3–17.2 [–27.5] cm vs. 7.8–12 cm long) and fruits ([2.1–] 2.3–2.7 [–3.1] cm vs. 1.5–2.3 cm long). Similarities with <italic><tp:taxon-name><tp:taxon-name-part taxon-name-part-type="genus" reg="Virola">V.</tp:taxon-name-part> <tp:taxon-name-part taxon-name-part-type="species" reg="nobilis">nobilis</tp:taxon-name-part></tp:taxon-name></italic>, specifically, include their distribution pattern (at least in Panama), leaf blades with more lateral veins per side (20–30 [25–32] vs. 16–24) that are markedly elevated abaxially (vs. flat to slightly elevated), the leaf margin and base that are usually not revolute (vs. revolute) and fruits that generally have thick pericarp (2.5–3.5 mm vs. 1.5–2.5 mm).</p></tp:treatment-sec><tp:treatment-sec sec-type="notes" id="SECID0E52BK"><title>Notes.</title><p>The species referred to as <italic><tp:taxon-name><tp:taxon-name-part taxon-name-part-type="genus" reg="Virola">Virola</tp:taxon-name-part></tp:taxon-name></italic> sp. B in the <italic>Manual de Plantas de Costa Rica</italic> (<xref ref-type="bibr" rid="B46">Jiménez 2007</xref>) and as <italic><tp:taxon-name><tp:taxon-name-part taxon-name-part-type="genus" reg="Virola">V.</tp:taxon-name-part> <tp:taxon-name-part taxon-name-part-type="species" reg="multiflora">multiflora</tp:taxon-name-part></tp:taxon-name></italic> (<italic>G. de Nevers 7608</italic>, <named-content xmlns:xlink="http://www.w3.org/1999/xlink" content-type="dwc:institutional_code" xlink:type="simple">MO</named-content>!) in the <italic>Catálogo de las plantas vasculares de Panamá</italic> (<xref ref-type="bibr" rid="B17">Correa et al. 2004</xref>) correspond to <italic><tp:taxon-name><tp:taxon-name-part taxon-name-part-type="genus" reg="Virola">V.</tp:taxon-name-part> <tp:taxon-name-part taxon-name-part-type="species" reg="fosteri">fosteri</tp:taxon-name-part></tp:taxon-name></italic>.</p></tp:treatment-sec><tp:treatment-sec sec-type="material" id="SECID0EX4BK"><title>Specimens examined.</title><p><bold>Costa Rica. Limón</bold>: Talamanca. San Miguel, Asacode, sendero a San Miguel, 30–100 m elev., 18 Jan 1997 (♂ fl), <italic>J. González et al. 1632</italic> (<named-content xmlns:xlink="http://www.w3.org/1999/xlink" content-type="dwc:institutional_code" xlink:type="simple">CR</named-content>!, <named-content xmlns:xlink="http://www.w3.org/1999/xlink" content-type="dwc:institutional_code" xlink:type="simple">MEXU</named-content>!*, <named-content xmlns:xlink="http://www.w3.org/1999/xlink" content-type="dwc:institutional_code" xlink:type="simple">MO</named-content>!); Lomas Mreduk (La Pera), antiguo campo de exploración petrolera, 300–350 m elev., 06 Oct 2002 (fl), <italic>J. Gómez-Laurito et al. 13903</italic> (USJ!); cerros al sur del camino entre Puerto Viejo y Manzanillo por un camino nuevo hacia Bribri, 100 m elev., 18 Jan 1992 (fr), <italic>B. Hammel 18392</italic> (<named-content xmlns:xlink="http://www.w3.org/1999/xlink" content-type="dwc:institutional_code" xlink:type="simple">CR</named-content>-2 sheets!, <named-content xmlns:xlink="http://www.w3.org/1999/xlink" content-type="dwc:institutional_code" xlink:type="simple">MEXU</named-content>!*, <named-content xmlns:xlink="http://www.w3.org/1999/xlink" content-type="dwc:institutional_code" xlink:type="simple">MO</named-content>!). <bold>Panama. Bocas del Toro</bold>: Parcela ubicada a 10 km de la desembocadura de la quebrada Boca Chica en la margen izquierda del río Changuinola, 550 m elev., 23 Oct 2007 (fl), <italic>R. Aizprúa et al. 3398-RA</italic> (PMA!*, US!*); ibid, 23 Oct 2007 (fl), <italic>N. Daguerre et al. 660-ND</italic> (PMA!*); along road to Chiriquí Grande, ca. 1.5 miles along side road east of highway, 250–300 m elev., 24 Jun 1986 (♂ fl), <italic>G. McPherson &amp; B Allen 9646</italic> (<named-content xmlns:xlink="http://www.w3.org/1999/xlink" content-type="dwc:institutional_code" xlink:type="simple">MO</named-content>!). <bold>Colón</bold>: San Lorenzo, no elev., 15 Jun 2009 (fr), <italic>J. Lezcano &amp; E. Spear 593</italic> (PMA!*); Donoso, Teck Cominco Petaquilla mining concession, 300 m elev., 22 Feb 2008 (♂ fl), <italic>G. McPherson &amp; M. Merello 20148</italic> (<named-content xmlns:xlink="http://www.w3.org/1999/xlink" content-type="dwc:institutional_code" xlink:type="simple">MO</named-content>!, PMA!*); Donoso, westernmost part of province, site of proposed copper mine (INMET), 150 m elev., 12 Apr 2009 (imm fr), <italic>G. McPherson 20913</italic> (<named-content xmlns:xlink="http://www.w3.org/1999/xlink" content-type="dwc:institutional_code" xlink:type="simple">MO</named-content>!, PMA!*); camino viejo de Piñas-Sherman, no elev., 22 Sep 2013 (fl), <italic>R. Pérez et al. 1130</italic> (<named-content xmlns:xlink="http://www.w3.org/1999/xlink" content-type="dwc:institutional_code" xlink:type="simple">MO</named-content> n.v., PMA!*, SCZ!*). <bold>Panamá</bold>: Zona del Canal, Barro Colorado Island, slope between AVA 7 and FD 5, [10–100 m elev.], 30 Mar 1979 (fr), <italic>R. B. Foster 2931</italic> (<named-content xmlns:xlink="http://www.w3.org/1999/xlink" content-type="dwc:institutional_code" xlink:type="simple">MO</named-content>!, PMA!*); Barro Colorado Island, Wetmore trail, [10–100 m elev.], n.d. 1980 (♂ fl), <italic>R. B. Foster 2946</italic> (<named-content xmlns:xlink="http://www.w3.org/1999/xlink" content-type="dwc:institutional_code" xlink:type="simple">CR</named-content>!, F!*, <named-content xmlns:xlink="http://www.w3.org/1999/xlink" content-type="dwc:institutional_code" xlink:type="simple">MO</named-content>!, PMA!*, U!*, US!*); Barro Colorado Island, Drayton, Drayton 18–19, [10–100 m elev.], 31 Mar 1988 (fr), <italic>N. Garwood 2301A</italic> (PMA!*). <bold>San Blas</bold>: El Llano Cartí road, km 26.5, no elev. 10 Apr 1985 (fr), <italic>G. de Nevers et al. 5285</italic> (<named-content xmlns:xlink="http://www.w3.org/1999/xlink" content-type="dwc:institutional_code" xlink:type="simple">INPA</named-content>!*, <named-content xmlns:xlink="http://www.w3.org/1999/xlink" content-type="dwc:institutional_code" xlink:type="simple">MEXU</named-content>!*, <named-content xmlns:xlink="http://www.w3.org/1999/xlink" content-type="dwc:institutional_code" xlink:type="simple">MO</named-content>!, PMA!*); El Llano-Cartí road, km 32.3, 200 m elev., 02 Mar 1986 (♀ fl, imm fr), <italic>G. de Nevers 7226</italic> (<named-content xmlns:xlink="http://www.w3.org/1999/xlink" content-type="dwc:institutional_code" xlink:type="simple">INPA</named-content>!*, <named-content xmlns:xlink="http://www.w3.org/1999/xlink" content-type="dwc:institutional_code" xlink:type="simple">MO</named-content>!, PMA!*); Cangandi, 30 m elev., 27 Mar 1986 (♀ fl, imm fr), <italic>G. de Nevers et al. 7608</italic> (<named-content xmlns:xlink="http://www.w3.org/1999/xlink" content-type="dwc:institutional_code" xlink:type="simple">MO</named-content>!). <bold>Veraguas</bold>: Santa Fe, near the entrance to the agriculture school, Alto de Piedra, [800 m elev.], 26 Feb 1975 (fr), <italic>S. Mori &amp; J. Kallunki 4891</italic> (<named-content xmlns:xlink="http://www.w3.org/1999/xlink" content-type="dwc:institutional_code" xlink:type="simple">MO</named-content>!).</p></tp:treatment-sec><tp:treatment-sec><!--Section generated to contain objects referenced in tp:taxon-treatment.--><fig id="F4" position="float" orientation="portrait"><object-id xmlns:xlink="http://www.w3.org/1999/xlink" content-type="doi" xlink:type="simple">10.3897/phytokeys.134.37979.figure4</object-id><object-id xmlns:xlink="http://www.w3.org/1999/xlink" content-type="arpha" xlink:type="simple">37248A74-7CFB-55C8-8948-7C7DE4BA5BFC</object-id><label>Figure 4.</label><caption><p>Fruits of Mesoameican <italic><tp:taxon-name><tp:taxon-name-part taxon-name-part-type="genus" reg="Virola">Virola</tp:taxon-name-part></tp:taxon-name></italic>, organised in groups of morphologically similar species <bold>A</bold><italic><tp:taxon-name><tp:taxon-name-part taxon-name-part-type="genus" reg="Virola">V.</tp:taxon-name-part> <tp:taxon-name-part taxon-name-part-type="species" reg="allenii">allenii</tp:taxon-name-part></tp:taxon-name></italic> (<italic>P. H. Allen 6727</italic>, GH) <bold>B</bold><italic><tp:taxon-name><tp:taxon-name-part taxon-name-part-type="genus" reg="Virola">V.</tp:taxon-name-part> <tp:taxon-name-part taxon-name-part-type="species" reg="amistadensis">amistadensis</tp:taxon-name-part></tp:taxon-name></italic> (<italic>G. McPherson 9715</italic>, <named-content xmlns:xlink="http://www.w3.org/1999/xlink" content-type="dwc:institutional_code" xlink:type="simple">MO</named-content>) <bold>C</bold><italic><tp:taxon-name><tp:taxon-name-part taxon-name-part-type="genus" reg="Virola">V.</tp:taxon-name-part> <tp:taxon-name-part taxon-name-part-type="species" reg="otobifolia">otobifolia</tp:taxon-name-part></tp:taxon-name></italic> (<italic>A. Gentry &amp; S. Mori 14199</italic>, <named-content xmlns:xlink="http://www.w3.org/1999/xlink" content-type="dwc:institutional_code" xlink:type="simple">MO</named-content>) <bold>D</bold><italic><tp:taxon-name><tp:taxon-name-part taxon-name-part-type="genus" reg="Virola">V.</tp:taxon-name-part> <tp:taxon-name-part taxon-name-part-type="species" reg="macrocarpa">macrocarpa</tp:taxon-name-part></tp:taxon-name></italic> (<italic>A. E. Lawrance 675</italic>, <named-content xmlns:xlink="http://www.w3.org/1999/xlink" content-type="dwc:institutional_code" xlink:type="simple">MO</named-content>) <bold>E</bold><italic><tp:taxon-name><tp:taxon-name-part taxon-name-part-type="genus" reg="Virola">V.</tp:taxon-name-part> <tp:taxon-name-part taxon-name-part-type="species" reg="chrysocarpa">chrysocarpa</tp:taxon-name-part></tp:taxon-name></italic> (<italic>B. Hammel et al.16864</italic>, <named-content xmlns:xlink="http://www.w3.org/1999/xlink" content-type="dwc:institutional_code" xlink:type="simple">MO</named-content>) <bold>F</bold><italic><tp:taxon-name><tp:taxon-name-part taxon-name-part-type="genus" reg="Virola">V.</tp:taxon-name-part> <tp:taxon-name-part taxon-name-part-type="species" reg="koschnyi">koschnyi</tp:taxon-name-part></tp:taxon-name></italic> (<italic>R. Robles 1587</italic>, <named-content xmlns:xlink="http://www.w3.org/1999/xlink" content-type="dwc:institutional_code" xlink:type="simple">MO</named-content>) <bold>G</bold><italic><tp:taxon-name><tp:taxon-name-part taxon-name-part-type="genus" reg="Virola">V.</tp:taxon-name-part> <tp:taxon-name-part taxon-name-part-type="species" reg="guatemalensis">guatemalensis</tp:taxon-name-part></tp:taxon-name></italic> (<italic>S. Sinaca 1542</italic>, <named-content xmlns:xlink="http://www.w3.org/1999/xlink" content-type="dwc:institutional_code" xlink:type="simple">MO</named-content>) <bold>H</bold><italic><tp:taxon-name><tp:taxon-name-part taxon-name-part-type="genus" reg="Virola">V.</tp:taxon-name-part> <tp:taxon-name-part taxon-name-part-type="species" reg="montana">montana</tp:taxon-name-part></tp:taxon-name></italic> (<italic>J. Utley &amp; K. Utley 5054</italic>, <named-content xmlns:xlink="http://www.w3.org/1999/xlink" content-type="dwc:institutional_code" xlink:type="simple">MO</named-content>) <bold>I</bold><italic><tp:taxon-name><tp:taxon-name-part taxon-name-part-type="genus" reg="Virola">V.</tp:taxon-name-part> <tp:taxon-name-part taxon-name-part-type="species" reg="fosteri">fosteri</tp:taxon-name-part></tp:taxon-name></italic> (<italic>S. Mori &amp; J. Kallunki 4891</italic>, <named-content xmlns:xlink="http://www.w3.org/1999/xlink" content-type="dwc:institutional_code" xlink:type="simple">MO</named-content>) <bold>J</bold><italic><tp:taxon-name><tp:taxon-name-part taxon-name-part-type="genus" reg="Virola">V.</tp:taxon-name-part> <tp:taxon-name-part taxon-name-part-type="species" reg="multiflora">multiflora</tp:taxon-name-part></tp:taxon-name></italic> (<italic>R. Rueda et a.l 9960</italic>, <named-content xmlns:xlink="http://www.w3.org/1999/xlink" content-type="dwc:institutional_code" xlink:type="simple">MO</named-content>) <bold>K</bold><italic><tp:taxon-name><tp:taxon-name-part taxon-name-part-type="genus" reg="Virola">V.</tp:taxon-name-part> <tp:taxon-name-part taxon-name-part-type="species" reg="sebifera">sebifera</tp:taxon-name-part></tp:taxon-name></italic> (<italic>T. B. Croat 5959</italic>, <named-content xmlns:xlink="http://www.w3.org/1999/xlink" content-type="dwc:institutional_code" xlink:type="simple">MO</named-content>) <bold>L</bold><italic><tp:taxon-name><tp:taxon-name-part taxon-name-part-type="genus" reg="Virola">V.</tp:taxon-name-part> <tp:taxon-name-part taxon-name-part-type="species" reg="elongata">elongata</tp:taxon-name-part></tp:taxon-name></italic> (<italic>J. D. Dwyer &amp; M. Correa 8420</italic>, <named-content xmlns:xlink="http://www.w3.org/1999/xlink" content-type="dwc:institutional_code" xlink:type="simple">MO</named-content>) <bold>M</bold><italic><tp:taxon-name><tp:taxon-name-part taxon-name-part-type="genus" reg="Virola">V.</tp:taxon-name-part> <tp:taxon-name-part taxon-name-part-type="species" reg="laevigata">laevigata</tp:taxon-name-part></tp:taxon-name></italic> (<italic>R. Aguilar 1585</italic>, <named-content xmlns:xlink="http://www.w3.org/1999/xlink" content-type="dwc:institutional_code" xlink:type="simple">MO</named-content>) <bold>N</bold><italic><tp:taxon-name><tp:taxon-name-part taxon-name-part-type="genus" reg="Virola">V.</tp:taxon-name-part> <tp:taxon-name-part taxon-name-part-type="species" reg="nobilis">nobilis</tp:taxon-name-part></tp:taxon-name></italic> from Barro Colorado (<italic>T. B. Croat 8090</italic>, <named-content xmlns:xlink="http://www.w3.org/1999/xlink" content-type="dwc:institutional_code" xlink:type="simple">MO</named-content>) <bold>O</bold><italic><tp:taxon-name><tp:taxon-name-part taxon-name-part-type="genus" reg="Virola">V.</tp:taxon-name-part> <tp:taxon-name-part taxon-name-part-type="species" reg="nobilis">nobilis</tp:taxon-name-part></tp:taxon-name></italic> from the Osa Peninsula (<italic>G. Herrera 4222</italic>, <named-content xmlns:xlink="http://www.w3.org/1999/xlink" content-type="dwc:institutional_code" xlink:type="simple">MO</named-content>) <bold>P</bold><italic><tp:taxon-name><tp:taxon-name-part taxon-name-part-type="genus" reg="Virola">V.</tp:taxon-name-part> <tp:taxon-name-part taxon-name-part-type="species" reg="megacarpa">megacarpa</tp:taxon-name-part></tp:taxon-name></italic> (<italic>G. de Nevers 5184</italic>, <named-content xmlns:xlink="http://www.w3.org/1999/xlink" content-type="dwc:institutional_code" xlink:type="simple">MO</named-content>). Scale bars: 1 cm.</p></caption><graphic xmlns:xlink="http://www.w3.org/1999/xlink" xlink:href="phytokeys-134-001-g004.jpg" position="float" orientation="portrait" xlink:type="simple" id="oo_349086.jpg"><uri content-type="original_file" xlink:type="simple">https://binary.pensoft.net/fig/349086</uri></graphic></fig><fig id="F3" position="float" orientation="portrait"><object-id xmlns:xlink="http://www.w3.org/1999/xlink" content-type="doi" xlink:type="simple">10.3897/phytokeys.134.37979.figure3</object-id><object-id xmlns:xlink="http://www.w3.org/1999/xlink" content-type="arpha" xlink:type="simple">E9BA5D4C-B786-51C6-BD6E-3D8C6E0B6D7B</object-id><label>Figure 3.</label><caption><p>Trichomes in Mesoamerican <italic><tp:taxon-name><tp:taxon-name-part taxon-name-part-type="genus" reg="Virola">Virola</tp:taxon-name-part></tp:taxon-name></italic><bold>A</bold><italic><tp:taxon-name><tp:taxon-name-part taxon-name-part-type="genus" reg="Virola">Virola</tp:taxon-name-part> <tp:taxon-name-part taxon-name-part-type="species" reg="allenii">allenii</tp:taxon-name-part></tp:taxon-name></italic> (<italic>R. Aguilar 2224</italic>, <named-content xmlns:xlink="http://www.w3.org/1999/xlink" content-type="dwc:institutional_code" xlink:type="simple">MO</named-content>) <bold>B</bold><italic><tp:taxon-name><tp:taxon-name-part taxon-name-part-type="genus" reg="Virola">V.</tp:taxon-name-part> <tp:taxon-name-part taxon-name-part-type="species" reg="amistadensis">amistadensis</tp:taxon-name-part></tp:taxon-name></italic> (<italic>G. McPherson 8703</italic>, <named-content xmlns:xlink="http://www.w3.org/1999/xlink" content-type="dwc:institutional_code" xlink:type="simple">MO</named-content>) <bold>C</bold><italic><tp:taxon-name><tp:taxon-name-part taxon-name-part-type="genus" reg="Virola">V.</tp:taxon-name-part> <tp:taxon-name-part taxon-name-part-type="species" reg="chrysocarpa">chrysocarpa</tp:taxon-name-part></tp:taxon-name></italic> (<italic>O. Valverde 970</italic>, <named-content xmlns:xlink="http://www.w3.org/1999/xlink" content-type="dwc:institutional_code" xlink:type="simple">MO</named-content>) <bold>D</bold><italic><tp:taxon-name><tp:taxon-name-part taxon-name-part-type="genus" reg="Virola">V.</tp:taxon-name-part> <tp:taxon-name-part taxon-name-part-type="species" reg="elongata">elongata</tp:taxon-name-part></tp:taxon-name></italic> (<italic>G. McPherson 13674</italic>, <named-content xmlns:xlink="http://www.w3.org/1999/xlink" content-type="dwc:institutional_code" xlink:type="simple">MO</named-content>) <bold>E</bold><italic><tp:taxon-name><tp:taxon-name-part taxon-name-part-type="genus" reg="Virola">V.</tp:taxon-name-part> <tp:taxon-name-part taxon-name-part-type="species" reg="fosteri">fosteri</tp:taxon-name-part></tp:taxon-name></italic> (<italic>G. McPherson 20913</italic>, <named-content xmlns:xlink="http://www.w3.org/1999/xlink" content-type="dwc:institutional_code" xlink:type="simple">MO</named-content>) <bold>F</bold><italic><tp:taxon-name><tp:taxon-name-part taxon-name-part-type="genus" reg="Virola">V.</tp:taxon-name-part> <tp:taxon-name-part taxon-name-part-type="species" reg="guatemalensis">guatemalensis</tp:taxon-name-part></tp:taxon-name></italic> (<italic>R. Cedillo 3349</italic>, <named-content xmlns:xlink="http://www.w3.org/1999/xlink" content-type="dwc:institutional_code" xlink:type="simple">MO</named-content>) <bold>G</bold><italic><tp:taxon-name><tp:taxon-name-part taxon-name-part-type="genus" reg="Virola">V.</tp:taxon-name-part> <tp:taxon-name-part taxon-name-part-type="species" reg="koschnyi">koschnyi</tp:taxon-name-part></tp:taxon-name></italic> (<italic>R. E. Gereau et al. 3455</italic>, <named-content xmlns:xlink="http://www.w3.org/1999/xlink" content-type="dwc:institutional_code" xlink:type="simple">MO</named-content>) <bold>H</bold><italic><tp:taxon-name><tp:taxon-name-part taxon-name-part-type="genus" reg="Virola">V.</tp:taxon-name-part> <tp:taxon-name-part taxon-name-part-type="species" reg="laevigata">laevigata</tp:taxon-name-part></tp:taxon-name></italic> (<italic>R. Aguilar 2004</italic>, <named-content xmlns:xlink="http://www.w3.org/1999/xlink" content-type="dwc:institutional_code" xlink:type="simple">MO</named-content>) <bold>I</bold><italic><tp:taxon-name><tp:taxon-name-part taxon-name-part-type="genus" reg="Virola">V.</tp:taxon-name-part> <tp:taxon-name-part taxon-name-part-type="species" reg="megacarpa">megacarpa</tp:taxon-name-part></tp:taxon-name></italic> (<italic>J. A. Duke 15261</italic>, <named-content xmlns:xlink="http://www.w3.org/1999/xlink" content-type="dwc:institutional_code" xlink:type="simple">MO</named-content>) <bold>J</bold><italic><tp:taxon-name><tp:taxon-name-part taxon-name-part-type="genus" reg="Virola">V.</tp:taxon-name-part> <tp:taxon-name-part taxon-name-part-type="species" reg="montana">montana</tp:taxon-name-part></tp:taxon-name></italic> (<italic>E. Bello 855</italic>, <named-content xmlns:xlink="http://www.w3.org/1999/xlink" content-type="dwc:institutional_code" xlink:type="simple">MO</named-content>) <bold>K</bold><italic><tp:taxon-name><tp:taxon-name-part taxon-name-part-type="genus" reg="Virola">V.</tp:taxon-name-part> <tp:taxon-name-part taxon-name-part-type="species" reg="multiflora">multiflora</tp:taxon-name-part></tp:taxon-name></italic> (<italic>R. Rueda et al. 8196</italic>, <named-content xmlns:xlink="http://www.w3.org/1999/xlink" content-type="dwc:institutional_code" xlink:type="simple">MO</named-content>; inset, <italic>J. C. Sandino 3302</italic>, <named-content xmlns:xlink="http://www.w3.org/1999/xlink" content-type="dwc:institutional_code" xlink:type="simple">MO</named-content>) <bold>L</bold><italic><tp:taxon-name><tp:taxon-name-part taxon-name-part-type="genus" reg="Virola">V.</tp:taxon-name-part> <tp:taxon-name-part taxon-name-part-type="species" reg="nobilis">nobilis</tp:taxon-name-part></tp:taxon-name></italic> from Barro Colorado (<italic>R. J. Schmalzel 320</italic>, <named-content xmlns:xlink="http://www.w3.org/1999/xlink" content-type="dwc:institutional_code" xlink:type="simple">MO</named-content>) <bold>M</bold><italic><tp:taxon-name><tp:taxon-name-part taxon-name-part-type="genus" reg="Virola">V.</tp:taxon-name-part> <tp:taxon-name-part taxon-name-part-type="species" reg="otobifolia">otobifolia</tp:taxon-name-part></tp:taxon-name></italic> (<italic>G. de Nevers &amp; H. Herrera 7056</italic>, <named-content xmlns:xlink="http://www.w3.org/1999/xlink" content-type="dwc:institutional_code" xlink:type="simple">MO</named-content>) <bold>N</bold><italic><tp:taxon-name><tp:taxon-name-part taxon-name-part-type="genus" reg="Virola">V.</tp:taxon-name-part> <tp:taxon-name-part taxon-name-part-type="species" reg="sebifera">sebifera</tp:taxon-name-part></tp:taxon-name></italic> (<italic>F. Almeda et al. 5553</italic>, <named-content xmlns:xlink="http://www.w3.org/1999/xlink" content-type="dwc:institutional_code" xlink:type="simple">MO</named-content>) <bold>O</bold><italic><tp:taxon-name><tp:taxon-name-part taxon-name-part-type="genus" reg="Virola">V.</tp:taxon-name-part> <tp:taxon-name-part taxon-name-part-type="species" reg="nobilis">nobilis</tp:taxon-name-part></tp:taxon-name></italic> from Osa Peninsula (<italic>R. Aguilar 11186</italic>, <named-content xmlns:xlink="http://www.w3.org/1999/xlink" content-type="dwc:institutional_code" xlink:type="simple">MO</named-content>).</p></caption><graphic xmlns:xlink="http://www.w3.org/1999/xlink" xlink:href="phytokeys-134-001-g003.jpg" position="float" orientation="portrait" xlink:type="simple" id="oo_349085.jpg"><uri content-type="original_file" xlink:type="simple">https://binary.pensoft.net/fig/349085</uri></graphic></fig><fig id="F9" position="float" orientation="portrait"><object-id xmlns:xlink="http://www.w3.org/1999/xlink" content-type="doi" xlink:type="simple">10.3897/phytokeys.134.37979.figure9</object-id><object-id xmlns:xlink="http://www.w3.org/1999/xlink" content-type="arpha" xlink:type="simple">9A08BE2E-9FE2-5FDC-99A5-8E18A941F1C6</object-id><label>Figure 9.</label><caption><p>Geographic distribution of <italic><tp:taxon-name><tp:taxon-name-part taxon-name-part-type="genus" reg="Virola">Virola</tp:taxon-name-part> <tp:taxon-name-part taxon-name-part-type="species" reg="allenii">allenii</tp:taxon-name-part></tp:taxon-name></italic> (<bold>A</bold>), <italic><tp:taxon-name><tp:taxon-name-part taxon-name-part-type="genus" reg="Virola">V.</tp:taxon-name-part> <tp:taxon-name-part taxon-name-part-type="species" reg="amistadensis">amistadensis</tp:taxon-name-part></tp:taxon-name></italic> (<bold>B</bold>), <italic><tp:taxon-name><tp:taxon-name-part taxon-name-part-type="genus" reg="Virola">V.</tp:taxon-name-part> <tp:taxon-name-part taxon-name-part-type="species" reg="chrysocarpa">chrysocarpa</tp:taxon-name-part></tp:taxon-name></italic> (<bold>C</bold>), <italic><tp:taxon-name><tp:taxon-name-part taxon-name-part-type="genus" reg="Virola">V.</tp:taxon-name-part> <tp:taxon-name-part taxon-name-part-type="species" reg="elongata">elongata</tp:taxon-name-part></tp:taxon-name></italic> (<bold>D</bold>), <italic><tp:taxon-name><tp:taxon-name-part taxon-name-part-type="genus" reg="Virola">V.</tp:taxon-name-part> <tp:taxon-name-part taxon-name-part-type="species" reg="fosteri">fosteri</tp:taxon-name-part></tp:taxon-name></italic> (<bold>E</bold>) and <italic><tp:taxon-name><tp:taxon-name-part taxon-name-part-type="genus" reg="Virola">V.</tp:taxon-name-part> <tp:taxon-name-part taxon-name-part-type="species" reg="guatemalensis">guatemalensis</tp:taxon-name-part></tp:taxon-name></italic> (<bold>F</bold>).</p></caption><graphic xmlns:xlink="http://www.w3.org/1999/xlink" xlink:href="phytokeys-134-001-g009.jpg" position="float" orientation="portrait" xlink:type="simple" id="oo_349091.jpg"><uri content-type="original_file" xlink:type="simple">https://binary.pensoft.net/fig/349091</uri></graphic></fig></tp:treatment-sec><ref-list><ref id="B29"><mixed-citation xmlns:xlink="http://www.w3.org/1999/xlink" xlink:type="simple"><person-group><name name-style="western"><surname>Garwood</surname><given-names>NC</given-names></name></person-group> (<year>2009</year>) <source>Seedlings of Barro Colorado Island and the Neotropics.</source><publisher-name>Cornell University Press</publisher-name>, <publisher-loc>Ithaca</publisher-loc>, <size units="page">645 pp</size>.</mixed-citation></ref><ref id="B102"><mixed-citation xmlns:xlink="http://www.w3.org/1999/xlink" xlink:type="simple"><person-group><name name-style="western"><surname>ter Steege</surname><given-names>H</given-names></name><name name-style="western"><surname>Vaessen</surname><given-names>RW</given-names></name><name name-style="western"><surname>Cardenas</surname><given-names>D</given-names></name><name name-style="western"><surname>Sabatier</surname><given-names>D</given-names></name><name name-style="western"><surname>Antonelli</surname><given-names>A</given-names></name><name name-style="western"><surname>Mota de Oliveira</surname><given-names>S</given-names></name><name name-style="western"><surname>Pitman</surname><given-names>NCA</given-names></name><name name-style="western"><surname>Jørgensen</surname><given-names>PM</given-names></name><name name-style="western"><surname>Salomão</surname><given-names>RP</given-names></name></person-group> (<year>2016</year>) <article-title>The discovery of the Amazonian tree flora with an updated checklist of all known tree taxa.</article-title><source>Scientific Reports</source><volume>6</volume>(<issue>1</issue>): <fpage>29549</fpage>. <ext-link xlink:type="simple" ext-link-type="doi" xlink:href="10.1038/srep29549">https://doi.org/10.1038/srep29549</ext-link></mixed-citation></ref><ref id="B103"><mixed-citation xmlns:xlink="http://www.w3.org/1999/xlink" xlink:type="simple"><person-group><name name-style="western"><surname>ter Steege</surname><given-names>H</given-names></name><name name-style="western"><surname>Mota de Oliveira</surname><given-names>S</given-names></name><name name-style="western"><surname>Pitman</surname><given-names>NCA</given-names></name><name name-style="western"><surname>Sabatier</surname><given-names>D</given-names></name><name name-style="western"><surname>Antonelli</surname><given-names>A</given-names></name><name name-style="western"><surname>Guevara Andino</surname><given-names>JE</given-names></name><name name-style="western"><surname>Aymard</surname><given-names>GA</given-names></name><name name-style="western"><surname>Salomão</surname><given-names>RP</given-names></name></person-group> (<year>2019</year>) <article-title>Towards a dynamic list of Amazonian tree species.</article-title><source>Scientific Reports</source><volume>9</volume>(<issue>1</issue>): <fpage>3501</fpage>. <ext-link xlink:type="simple" ext-link-type="doi" xlink:href="10.1038/s41598-019-40101-y">https://doi.org/10.1038/s41598-019-40101-y</ext-link></mixed-citation></ref><ref id="B106"><mixed-citation xmlns:xlink="http://www.w3.org/1999/xlink" xlink:type="simple"><person-group><name name-style="western"><surname>Ulloa Ulloa</surname><given-names>C</given-names></name><name name-style="western"><surname>Acevedo-Rodríguez</surname><given-names>P</given-names></name><name name-style="western"><surname>Beck</surname><given-names>S</given-names></name><name name-style="western"><surname>Belgrano</surname><given-names>MJ</given-names></name><name name-style="western"><surname>Bernal</surname><given-names>R</given-names></name><name name-style="western"><surname>Berry</surname><given-names>PE</given-names></name><name name-style="western"><surname>Brako</surname><given-names>L</given-names></name><name name-style="western"><surname>Celis</surname><given-names>M</given-names></name><name name-style="western"><surname>Davidse</surname><given-names>G</given-names></name><name name-style="western"><surname>Forzza</surname><given-names>RC</given-names></name><name name-style="western"><surname>Gradstein</surname><given-names>SR</given-names></name><name name-style="western"><surname>Hokche</surname><given-names>O</given-names></name><name name-style="western"><surname>León</surname><given-names>B</given-names></name><name name-style="western"><surname>León-Yánez</surname><given-names>S</given-names></name><name name-style="western"><surname>Magill</surname><given-names>RE</given-names></name><name name-style="western"><surname>Neill</surname><given-names>DA</given-names></name><name name-style="western"><surname>Nee</surname><given-names>M</given-names></name><name name-style="western"><surname>Raven</surname><given-names>PH</given-names></name><name name-style="western"><surname>Stimmel</surname><given-names>H</given-names></name><name name-style="western"><surname>Strong</surname><given-names>MT</given-names></name><name name-style="western"><surname>Villaseñor</surname><given-names>JL</given-names></name><name name-style="western"><surname>Zarucchi</surname><given-names>JL</given-names></name><name name-style="western"><surname>Zuloaga</surname><given-names>FO</given-names></name><name name-style="western"><surname>Jørgensen</surname><given-names>PM</given-names></name></person-group> (<year>2017</year>) <article-title>An integrated assessment of the vascular plant species of the Americas.</article-title><source>Science</source><volume>358</volume>(<issue>6370</issue>): <fpage>1614</fpage>–<lpage>1617</lpage>. <ext-link xlink:type="simple" ext-link-type="doi" xlink:href="10.1126/science.aao0398">https://doi.org/10.1126/science.aao0398</ext-link></mixed-citation></ref><ref id="B34"><mixed-citation xmlns:xlink="http://www.w3.org/1999/xlink" xlink:type="simple"><person-group><name name-style="western"><surname>Gradstein</surname><given-names>SR</given-names></name></person-group> (<year>2016</year>) <italic><tp:taxon-name><tp:taxon-name-part taxon-name-part-type="genus">Virola</tp:taxon-name-part></tp:taxon-name></italic>. In: Bernal R, Gradstein SR, Celis M (Eds) Catálogo de plantas y líquenes de Colombia. Instituto de Ciencias Naturales, Universidad Nacional de Colombia, Bogotá. <ext-link xlink:type="simple" ext-link-type="uri" xlink:href="http://catalogoplantasdecolombia.unal.edu.co">http://catalogoplantasdecolombia.unal.edu.co</ext-link></mixed-citation></ref><ref id="B88"><mixed-citation xmlns:xlink="http://www.w3.org/1999/xlink" xlink:type="simple"><person-group><name name-style="western"><surname>Smith</surname><given-names>AC</given-names></name></person-group> (<year>1953</year>) <article-title>Studies of South America plants, XIII.</article-title><source>Journal of the Washington Academy of Sciences</source><volume>43</volume>(<issue>7</issue>): <fpage>203</fpage>–<lpage>212</lpage>.</mixed-citation></ref><ref id="B22"><mixed-citation xmlns:xlink="http://www.w3.org/1999/xlink" xlink:type="simple"><person-group><name name-style="western"><surname>Ducke</surname><given-names>A</given-names></name></person-group> (<year>1936</year>) <article-title>Notes on the <tp:taxon-name><tp:taxon-name-part taxon-name-part-type="family">Myristicaceae</tp:taxon-name-part></tp:taxon-name> of Amazonian Brazil with descriptions of new species.</article-title><source>Journal of the Washington Academy of Sciences</source><volume>26</volume>(<issue>5</issue>): <fpage>213</fpage>–<lpage>222</lpage>. <ext-link xlink:type="simple" ext-link-type="uri" xlink:href="https://www.jstor.org/stable/24530511">https://www.jstor.org/stable/24530511</ext-link></mixed-citation></ref><ref id="B46"><mixed-citation xmlns:xlink="http://www.w3.org/1999/xlink" xlink:type="simple"><person-group><name name-style="western"><surname>Jiménez</surname><given-names>Q</given-names></name></person-group> (<year>2007</year>) <article-title><tp:taxon-name><tp:taxon-name-part taxon-name-part-type="family">Myristicaceae</tp:taxon-name-part></tp:taxon-name>.</article-title> In: <person-group><name name-style="western"><surname>Hammel</surname><given-names>BE</given-names></name><name name-style="western"><surname>Grayum</surname><given-names>MH</given-names></name><name name-style="western"><surname>Herrera</surname><given-names>C</given-names></name><name name-style="western"><surname>Zamora</surname><given-names>N</given-names></name></person-group> (<role>Eds</role>) <issue-title>Manual de Plantas de Costa Rica. Vol. VI.</issue-title><source>Monographs in Systematic Botany from the Missouri Botanical Garden</source><volume>111</volume>: <fpage>684</fpage>–<lpage>691</lpage>.</mixed-citation></ref><ref id="B17"><mixed-citation xmlns:xlink="http://www.w3.org/1999/xlink" xlink:type="simple"><person-group><name name-style="western"><surname>Correa</surname><given-names>MD</given-names></name><name name-style="western"><surname>Galdames</surname><given-names>C</given-names></name><name name-style="western"><surname>Stapf</surname><given-names>M</given-names></name></person-group> (<year>2004</year>) <source>Catálogo de las Plantas Vasculares de Panamá.</source><publisher-name>Smithsonian Tropical Research Institute</publisher-name>, <publisher-loc>Panamá</publisher-loc>, <size units="page">599 pp</size>.</mixed-citation></ref></ref-list></tp:taxon-treatment>
