# Supplementary material for: A taxonomic synopsis of Virola (Myristicaceae) in Mesoamerica, including six new species
Source: PhytoKeys. 2019 Oct 23;134:1–82. doi: 10.3897/phytokeys.134.37979 (PMC6821834; doi:10.3897/phytokeys.134.37979)
Supplement: XML Treatment for Virola megacarpa [file phytokeys.134.37979-treatment9.xml]

<!DOCTYPE tp:taxon-treatment
  PUBLIC "-//TaxonX//DTD Taxonomic Treatment Publishing DTD v0 20100105//EN" "tax-treatment-NSO.dtd">
<tp:taxon-treatment xmlns:tp="http://www.plazi.org/taxpub"><tp:treatment-meta><kwd-group><label>Taxon classification</label><kwd><named-content xmlns:xlink="http://www.w3.org/1999/xlink" content-type="kingdom">Plantae</named-content></kwd><kwd><named-content xmlns:xlink="http://www.w3.org/1999/xlink" content-type="order">Magnoliales</named-content></kwd><kwd><named-content xmlns:xlink="http://www.w3.org/1999/xlink" content-type="family">Myristicaceae</named-content></kwd></kwd-group><mixed-citation publication-type="journal"><person-group><name><surname>Santamaría-Aguilar</surname><given-names>Daniel</given-names></name><name><surname>Aguilar</surname><given-names>Reinaldo</given-names></name><name><surname>Lagomarsino</surname><given-names>Laura P.</given-names></name></person-group><article-title>A taxonomic synopsis of <italic><tp:taxon-name><tp:taxon-name-part taxon-name-part-type="genus" reg="Virola">Virola</tp:taxon-name-part></tp:taxon-name></italic> (<tp:taxon-name><tp:taxon-name-part taxon-name-part-type="family">Myristicaceae</tp:taxon-name-part></tp:taxon-name>) in Mesoamerica, including six new species</article-title><source>PhytoKeys</source><day>23</day><month>10</month><year>2019</year><volume>134</volume><fpage>1</fpage><lpage>82</lpage><pub-id pub-id-type="doi">10.3897/phytokeys.134.37979</pub-id></mixed-citation></tp:treatment-meta><tp:nomenclature><label>9.</label><tp:taxon-name><object-id xmlns:xlink="http://www.w3.org/1999/xlink" content-type="arpha" xlink:type="simple">5FE769BF-14B0-5418-B4D5-ED9739AE500C</object-id>
            <tp:taxon-name-part taxon-name-part-type="genus" reg="Virola">Virola</tp:taxon-name-part>
            <tp:taxon-name-part taxon-name-part-type="species" reg="megacarpa">megacarpa</tp:taxon-name-part>
          </tp:taxon-name><tp:taxon-authority>A. H. Gentry.</tp:taxon-authority><xref ref-type="fig" rid="F20">Fig. 20A, B</xref><tp:nomenclature-citation-list><tp:nomenclature-citation><tp:taxon-name>
                <tp:taxon-name-part taxon-name-part-type="genus" reg="Virola">Virola</tp:taxon-name-part> <tp:taxon-name-part taxon-name-part-type="species" reg="megacarpa">megacarpa</tp:taxon-name-part></tp:taxon-name><comment>A. H. Gentry. Ann. Missouri Bot. Gard. 62(2): 474. 1975. Type. Panama. Colón: Santa Rita Ridge, 23 Mar 1972 [fr], [<italic>A. H</italic>.] <italic>Gentry &amp;</italic> [J. D.] <italic>Dwyer 4804</italic> (holotype: <named-content xmlns:xlink="http://www.w3.org/1999/xlink" content-type="dwc:institutional_code" xlink:type="simple">MO</named-content>!; isotypes: BM!*, <named-content xmlns:xlink="http://www.w3.org/1999/xlink" content-type="dwc:institutional_code" xlink:type="simple">MEXU</named-content>!*, WIS!*).</comment></tp:nomenclature-citation></tp:nomenclature-citation-list></tp:nomenclature><tp:treatment-sec sec-type="description" id="SECID0ELUEK"><title>Distinctive characters.</title><p><italic><tp:taxon-name><tp:taxon-name-part taxon-name-part-type="genus" reg="Virola">Virola</tp:taxon-name-part> <tp:taxon-name-part taxon-name-part-type="species" reg="megacarpa">megacarpa</tp:taxon-name-part></tp:taxon-name></italic> can be recognised by its large and oblong leaf blades (20.3–37 × 7–13 cm) with numerous [(32–) 40–50 per side], dense lateral veins and a densely pubescent abaxial surface with dark brown to ferruginous dendritic trichomes (Fig. <xref ref-type="fig" rid="F3">3I</xref>). It is also the species with the largest fruits (4–5.7 × 2–2.9 cm) in the region and likely the genus; these are also densely pubescent with an acuminate to rostrate apex (Fig. <xref ref-type="fig" rid="F4">4P</xref>) and thick pericarp (3–6 mm).</p></tp:treatment-sec><tp:treatment-sec sec-type="distribution" id="SECID0EEVEK"><title>Distribution.</title><p><italic><tp:taxon-name><tp:taxon-name-part taxon-name-part-type="genus" reg="Virola">Virola</tp:taxon-name-part> <tp:taxon-name-part taxon-name-part-type="species" reg="megacarpa">megacarpa</tp:taxon-name-part></tp:taxon-name></italic> is only known from Panama (Colón, Panamá, San Blas and Veraguas) (Fig. <xref ref-type="fig" rid="F18">18C</xref>) from 50–550 m elevation.</p><p>This species is attributed to Colombia in <xref ref-type="bibr" rid="B13">Cogollo (2011)</xref>, based on the specimen <italic>J. Brand 1252</italic> (JAUM!*; fr). It is also mentioned as occurring in Colombia in <xref ref-type="bibr" rid="B34">Gradstein (2016)</xref> and <xref ref-type="bibr" rid="B106">Ulloa Ulloa et al. (2017)</xref>, though these references do not mention a voucher specimen (likely they refer back to the same specimen cited by <xref ref-type="bibr" rid="B13">Cogollo [2011]</xref>). The first author has seen a digital image of this specimen (<italic>J. Brand 1252</italic>, JAUM) and it appears that the leaf undersurface and fruits are scarcely pubescent, as well as smaller. This specimen clearly corresponds to a species of the group <tp:taxon-name><tp:taxon-name-part taxon-name-part-type="genus" reg="Surinamenses">Surinamenses</tp:taxon-name-part></tp:taxon-name> sensu <xref ref-type="bibr" rid="B90">Smith and Wodehouse (1938)</xref> and not <italic><tp:taxon-name><tp:taxon-name-part taxon-name-part-type="genus" reg="Virola">V.</tp:taxon-name-part> <tp:taxon-name-part taxon-name-part-type="species" reg="megacarpa">megacarpa</tp:taxon-name-part></tp:taxon-name></italic>. For that reason, <italic><tp:taxon-name><tp:taxon-name-part taxon-name-part-type="genus" reg="Virola">V.</tp:taxon-name-part> <tp:taxon-name-part taxon-name-part-type="species" reg="megacarpa">megacarpa</tp:taxon-name-part></tp:taxon-name></italic> is considered restricted to Mesoamerica.</p><fig id="F20" position="float" orientation="portrait"><object-id xmlns:xlink="http://www.w3.org/1999/xlink" content-type="doi" xlink:type="simple">10.3897/phytokeys.134.37979.figure20</object-id><object-id xmlns:xlink="http://www.w3.org/1999/xlink" content-type="arpha" xlink:type="simple">8BCC148D-D8B2-515D-9E64-EB59AC2A6B1A</object-id><label>Figure 20.</label><caption><p>A. <italic><tp:taxon-name><tp:taxon-name-part taxon-name-part-type="genus" reg="Virola">Virola</tp:taxon-name-part> <tp:taxon-name-part taxon-name-part-type="species" reg="megacarpa">megacarpa</tp:taxon-name-part></tp:taxon-name></italic><bold>A</bold> branch with fruits, both leaf blade surfaces shown <bold>B</bold> fruit. <italic><tp:taxon-name><tp:taxon-name-part taxon-name-part-type="genus" reg="Virola">Virola</tp:taxon-name-part> <tp:taxon-name-part taxon-name-part-type="species" reg="nobilis">nobilis</tp:taxon-name-part></tp:taxon-name></italic> from Barro Colorado <bold>C</bold> lower trunk and buttress <bold>D</bold> branch with fruits, leaf blades on both surfaces <bold>E</bold> pistillate flowers <bold>F</bold> staminate flower and bud <bold>G</bold> fruits. Photos by Carmen Galdames (<bold>A, B</bold>), Rolando Pérez (<bold>C, D, G</bold>), Steven Paton (<bold>E, F</bold>); all photos from <ext-link xmlns:xlink="http://www.w3.org/1999/xlink" xlink:type="simple" ext-link-type="uri" xlink:href="https://stricollections.org/portal/index.php">https://stricollections.org/portal/index.php</ext-link>.</p></caption><graphic xmlns:xlink="http://www.w3.org/1999/xlink" xlink:href="phytokeys-134-001-g020.jpg" position="float" orientation="portrait" xlink:type="simple" id="oo_349102.jpg"><uri content-type="original_file" xlink:type="simple">https://binary.pensoft.net/fig/349102</uri></graphic></fig></tp:treatment-sec><tp:treatment-sec sec-type="Common names" id="SECID0ELZEK"><title>Common names.</title><p>None recorded.</p></tp:treatment-sec><tp:treatment-sec sec-type="phenology" id="SECID0EQZEK"><title>Phenology.</title><p>The only observed herbarium specimen with flowers (these staminate) was collected in August. Fruits were collected in February and March and August to November.</p></tp:treatment-sec><tp:treatment-sec sec-type="description" id="SECID0EVZEK"><title>Field characters.</title><p>Plants are trees 12–30 m tall and 21.5–53 cm DBH. Damaged bark releases exudate that is red or that oxidises reddish-brown. Flowers have pale yellow perianth. Fruits are densely pubescent with brown trichomes and a red aril.</p></tp:treatment-sec><tp:treatment-sec sec-type="discussion" id="SECID0E1ZEK"><title>Discussion.</title><p>Vegetatively, <italic><tp:taxon-name><tp:taxon-name-part taxon-name-part-type="genus" reg="Virola">Virola</tp:taxon-name-part> <tp:taxon-name-part taxon-name-part-type="species" reg="megacarpa">megacarpa</tp:taxon-name-part></tp:taxon-name></italic> can be confused with <italic><tp:taxon-name><tp:taxon-name-part taxon-name-part-type="genus" reg="Virola">V.</tp:taxon-name-part> <tp:taxon-name-part taxon-name-part-type="species" reg="koschnyi">koschnyi</tp:taxon-name-part></tp:taxon-name></italic> and some specimens have been identified as the latter (e.g. <italic>G. de Nevers &amp; H. Herrera 7917</italic>, <named-content xmlns:xlink="http://www.w3.org/1999/xlink" content-type="dwc:institutional_code" xlink:type="simple">MO</named-content>). Both species share leaf blades with numerous and conspicuous lateral veins and pediculate trichomes on the abaxial surface. However, <italic><tp:taxon-name><tp:taxon-name-part taxon-name-part-type="genus" reg="Virola">V.</tp:taxon-name-part> <tp:taxon-name-part taxon-name-part-type="species" reg="megacarpa">megacarpa</tp:taxon-name-part></tp:taxon-name></italic> has more lateral veins per side [(32–) 40–50 vs. (16–) 20–35] and these are more closely spaced (Figs <xref ref-type="fig" rid="F8">8G and I</xref>) and fruits are larger (4–5.7 × 2–2.9 cm vs. 1.9–3.1 × 1.5–1.9 cm) (Fig. <xref ref-type="fig" rid="F4">4F, P</xref>).</p></tp:treatment-sec><tp:treatment-sec sec-type="material" id="SECID0ET2EK"><title>Specimens examined.</title><p><bold>Panama. Colón</bold>: East of Portobelo, 50–100 m elev., 12 Oct 1992 (fr), <italic>G. McPherson &amp; M. Richardson 15873</italic> (<named-content xmlns:xlink="http://www.w3.org/1999/xlink" content-type="dwc:institutional_code" xlink:type="simple">MO</named-content>!); Teck Cominco Petaquilla mining concession, 220 m elev., 20 Feb 2008 (fr), <italic>G. McPherson &amp; M. Merello 20081</italic> (<named-content xmlns:xlink="http://www.w3.org/1999/xlink" content-type="dwc:institutional_code" xlink:type="simple">MO</named-content>!); East ridge, no elev., 23 Feb 1968 (fr), <italic>J. A. Duke 15261</italic> (<named-content xmlns:xlink="http://www.w3.org/1999/xlink" content-type="dwc:institutional_code" xlink:type="simple">MEXU</named-content>!*, <named-content xmlns:xlink="http://www.w3.org/1999/xlink" content-type="dwc:institutional_code" xlink:type="simple">MO</named-content>!). <bold>Panamá</bold>: [Chepo] El Llano-Cartí road, 5 km N of Pan-American Highway at El Llano, 300 m elev., 10–11 Nov 1973 (imm fr), <italic>M. Nee 7920</italic> (<named-content xmlns:xlink="http://www.w3.org/1999/xlink" content-type="dwc:institutional_code" xlink:type="simple">MEXU</named-content>!*, <named-content xmlns:xlink="http://www.w3.org/1999/xlink" content-type="dwc:institutional_code" xlink:type="simple">MO</named-content>!); El Llano-Cartí road, 16–18.5 km by road N of PanAmerican Hwy, at El Llano, 400–450 m elev., 28 Mar 1974 (fr), <italic>M. Nee &amp; E. Tyson 10983</italic> (<named-content xmlns:xlink="http://www.w3.org/1999/xlink" content-type="dwc:institutional_code" xlink:type="simple">CR</named-content>!, F!*, <named-content xmlns:xlink="http://www.w3.org/1999/xlink" content-type="dwc:institutional_code" xlink:type="simple">INPA</named-content>!*, <named-content xmlns:xlink="http://www.w3.org/1999/xlink" content-type="dwc:institutional_code" xlink:type="simple">MO</named-content>-2 sheets!). <bold>San Blas</bold>: El Llano-Cartí Road, Km 19.1, 350 m elev., 19 Mar 1985 (fr), <italic>G. de Nevers 5184</italic> (<named-content xmlns:xlink="http://www.w3.org/1999/xlink" content-type="dwc:institutional_code" xlink:type="simple">INPA</named-content>!*, <named-content xmlns:xlink="http://www.w3.org/1999/xlink" content-type="dwc:institutional_code" xlink:type="simple">MEXU</named-content>!*, <named-content xmlns:xlink="http://www.w3.org/1999/xlink" content-type="dwc:institutional_code" xlink:type="simple">MO</named-content>!). <bold>Veraguas</bold>: Santa Fe, Valley of Río Dos Bocas along road between Escuela Agricola Alto Piedra and Calovebora, 450–550 m elev., 31 Aug 1974 (♂ fl), <italic>T. B. Croat 27785</italic> (<named-content xmlns:xlink="http://www.w3.org/1999/xlink" content-type="dwc:institutional_code" xlink:type="simple">INPA</named-content>!*, <named-content xmlns:xlink="http://www.w3.org/1999/xlink" content-type="dwc:institutional_code" xlink:type="simple">MO</named-content>!).</p></tp:treatment-sec><tp:treatment-sec><!--Section generated to contain objects referenced in tp:taxon-treatment.--><fig id="F3" position="float" orientation="portrait"><object-id xmlns:xlink="http://www.w3.org/1999/xlink" content-type="doi" xlink:type="simple">10.3897/phytokeys.134.37979.figure3</object-id><object-id xmlns:xlink="http://www.w3.org/1999/xlink" content-type="arpha" xlink:type="simple">E9BA5D4C-B786-51C6-BD6E-3D8C6E0B6D7B</object-id><label>Figure 3.</label><caption><p>Trichomes in Mesoamerican <italic><tp:taxon-name><tp:taxon-name-part taxon-name-part-type="genus" reg="Virola">Virola</tp:taxon-name-part></tp:taxon-name></italic><bold>A</bold><italic><tp:taxon-name><tp:taxon-name-part taxon-name-part-type="genus" reg="Virola">Virola</tp:taxon-name-part> <tp:taxon-name-part taxon-name-part-type="species" reg="allenii">allenii</tp:taxon-name-part></tp:taxon-name></italic> (<italic>R. Aguilar 2224</italic>, <named-content xmlns:xlink="http://www.w3.org/1999/xlink" content-type="dwc:institutional_code" xlink:type="simple">MO</named-content>) <bold>B</bold><italic><tp:taxon-name><tp:taxon-name-part taxon-name-part-type="genus" reg="Virola">V.</tp:taxon-name-part> <tp:taxon-name-part taxon-name-part-type="species" reg="amistadensis">amistadensis</tp:taxon-name-part></tp:taxon-name></italic> (<italic>G. McPherson 8703</italic>, <named-content xmlns:xlink="http://www.w3.org/1999/xlink" content-type="dwc:institutional_code" xlink:type="simple">MO</named-content>) <bold>C</bold><italic><tp:taxon-name><tp:taxon-name-part taxon-name-part-type="genus" reg="Virola">V.</tp:taxon-name-part> <tp:taxon-name-part taxon-name-part-type="species" reg="chrysocarpa">chrysocarpa</tp:taxon-name-part></tp:taxon-name></italic> (<italic>O. Valverde 970</italic>, <named-content xmlns:xlink="http://www.w3.org/1999/xlink" content-type="dwc:institutional_code" xlink:type="simple">MO</named-content>) <bold>D</bold><italic><tp:taxon-name><tp:taxon-name-part taxon-name-part-type="genus" reg="Virola">V.</tp:taxon-name-part> <tp:taxon-name-part taxon-name-part-type="species" reg="elongata">elongata</tp:taxon-name-part></tp:taxon-name></italic> (<italic>G. McPherson 13674</italic>, <named-content xmlns:xlink="http://www.w3.org/1999/xlink" content-type="dwc:institutional_code" xlink:type="simple">MO</named-content>) <bold>E</bold><italic><tp:taxon-name><tp:taxon-name-part taxon-name-part-type="genus" reg="Virola">V.</tp:taxon-name-part> <tp:taxon-name-part taxon-name-part-type="species" reg="fosteri">fosteri</tp:taxon-name-part></tp:taxon-name></italic> (<italic>G. McPherson 20913</italic>, <named-content xmlns:xlink="http://www.w3.org/1999/xlink" content-type="dwc:institutional_code" xlink:type="simple">MO</named-content>) <bold>F</bold><italic><tp:taxon-name><tp:taxon-name-part taxon-name-part-type="genus" reg="Virola">V.</tp:taxon-name-part> <tp:taxon-name-part taxon-name-part-type="species" reg="guatemalensis">guatemalensis</tp:taxon-name-part></tp:taxon-name></italic> (<italic>R. Cedillo 3349</italic>, <named-content xmlns:xlink="http://www.w3.org/1999/xlink" content-type="dwc:institutional_code" xlink:type="simple">MO</named-content>) <bold>G</bold><italic><tp:taxon-name><tp:taxon-name-part taxon-name-part-type="genus" reg="Virola">V.</tp:taxon-name-part> <tp:taxon-name-part taxon-name-part-type="species" reg="koschnyi">koschnyi</tp:taxon-name-part></tp:taxon-name></italic> (<italic>R. E. Gereau et al. 3455</italic>, <named-content xmlns:xlink="http://www.w3.org/1999/xlink" content-type="dwc:institutional_code" xlink:type="simple">MO</named-content>) <bold>H</bold><italic><tp:taxon-name><tp:taxon-name-part taxon-name-part-type="genus" reg="Virola">V.</tp:taxon-name-part> <tp:taxon-name-part taxon-name-part-type="species" reg="laevigata">laevigata</tp:taxon-name-part></tp:taxon-name></italic> (<italic>R. Aguilar 2004</italic>, <named-content xmlns:xlink="http://www.w3.org/1999/xlink" content-type="dwc:institutional_code" xlink:type="simple">MO</named-content>) <bold>I</bold><italic><tp:taxon-name><tp:taxon-name-part taxon-name-part-type="genus" reg="Virola">V.</tp:taxon-name-part> <tp:taxon-name-part taxon-name-part-type="species" reg="megacarpa">megacarpa</tp:taxon-name-part></tp:taxon-name></italic> (<italic>J. A. Duke 15261</italic>, <named-content xmlns:xlink="http://www.w3.org/1999/xlink" content-type="dwc:institutional_code" xlink:type="simple">MO</named-content>) <bold>J</bold><italic><tp:taxon-name><tp:taxon-name-part taxon-name-part-type="genus" reg="Virola">V.</tp:taxon-name-part> <tp:taxon-name-part taxon-name-part-type="species" reg="montana">montana</tp:taxon-name-part></tp:taxon-name></italic> (<italic>E. Bello 855</italic>, <named-content xmlns:xlink="http://www.w3.org/1999/xlink" content-type="dwc:institutional_code" xlink:type="simple">MO</named-content>) <bold>K</bold><italic><tp:taxon-name><tp:taxon-name-part taxon-name-part-type="genus" reg="Virola">V.</tp:taxon-name-part> <tp:taxon-name-part taxon-name-part-type="species" reg="multiflora">multiflora</tp:taxon-name-part></tp:taxon-name></italic> (<italic>R. Rueda et al. 8196</italic>, <named-content xmlns:xlink="http://www.w3.org/1999/xlink" content-type="dwc:institutional_code" xlink:type="simple">MO</named-content>; inset, <italic>J. C. Sandino 3302</italic>, <named-content xmlns:xlink="http://www.w3.org/1999/xlink" content-type="dwc:institutional_code" xlink:type="simple">MO</named-content>) <bold>L</bold><italic><tp:taxon-name><tp:taxon-name-part taxon-name-part-type="genus" reg="Virola">V.</tp:taxon-name-part> <tp:taxon-name-part taxon-name-part-type="species" reg="nobilis">nobilis</tp:taxon-name-part></tp:taxon-name></italic> from Barro Colorado (<italic>R. J. Schmalzel 320</italic>, <named-content xmlns:xlink="http://www.w3.org/1999/xlink" content-type="dwc:institutional_code" xlink:type="simple">MO</named-content>) <bold>M</bold><italic><tp:taxon-name><tp:taxon-name-part taxon-name-part-type="genus" reg="Virola">V.</tp:taxon-name-part> <tp:taxon-name-part taxon-name-part-type="species" reg="otobifolia">otobifolia</tp:taxon-name-part></tp:taxon-name></italic> (<italic>G. de Nevers &amp; H. Herrera 7056</italic>, <named-content xmlns:xlink="http://www.w3.org/1999/xlink" content-type="dwc:institutional_code" xlink:type="simple">MO</named-content>) <bold>N</bold><italic><tp:taxon-name><tp:taxon-name-part taxon-name-part-type="genus" reg="Virola">V.</tp:taxon-name-part> <tp:taxon-name-part taxon-name-part-type="species" reg="sebifera">sebifera</tp:taxon-name-part></tp:taxon-name></italic> (<italic>F. Almeda et al. 5553</italic>, <named-content xmlns:xlink="http://www.w3.org/1999/xlink" content-type="dwc:institutional_code" xlink:type="simple">MO</named-content>) <bold>O</bold><italic><tp:taxon-name><tp:taxon-name-part taxon-name-part-type="genus" reg="Virola">V.</tp:taxon-name-part> <tp:taxon-name-part taxon-name-part-type="species" reg="nobilis">nobilis</tp:taxon-name-part></tp:taxon-name></italic> from Osa Peninsula (<italic>R. Aguilar 11186</italic>, <named-content xmlns:xlink="http://www.w3.org/1999/xlink" content-type="dwc:institutional_code" xlink:type="simple">MO</named-content>).</p></caption><graphic xmlns:xlink="http://www.w3.org/1999/xlink" xlink:href="phytokeys-134-001-g003.jpg" position="float" orientation="portrait" xlink:type="simple" id="oo_349085.jpg"><uri content-type="original_file" xlink:type="simple">https://binary.pensoft.net/fig/349085</uri></graphic></fig><fig id="F4" position="float" orientation="portrait"><object-id xmlns:xlink="http://www.w3.org/1999/xlink" content-type="doi" xlink:type="simple">10.3897/phytokeys.134.37979.figure4</object-id><object-id xmlns:xlink="http://www.w3.org/1999/xlink" content-type="arpha" xlink:type="simple">37248A74-7CFB-55C8-8948-7C7DE4BA5BFC</object-id><label>Figure 4.</label><caption><p>Fruits of Mesoameican <italic><tp:taxon-name><tp:taxon-name-part taxon-name-part-type="genus" reg="Virola">Virola</tp:taxon-name-part></tp:taxon-name></italic>, organised in groups of morphologically similar species <bold>A</bold><italic><tp:taxon-name><tp:taxon-name-part taxon-name-part-type="genus" reg="Virola">V.</tp:taxon-name-part> <tp:taxon-name-part taxon-name-part-type="species" reg="allenii">allenii</tp:taxon-name-part></tp:taxon-name></italic> (<italic>P. H. Allen 6727</italic>, GH) <bold>B</bold><italic><tp:taxon-name><tp:taxon-name-part taxon-name-part-type="genus" reg="Virola">V.</tp:taxon-name-part> <tp:taxon-name-part taxon-name-part-type="species" reg="amistadensis">amistadensis</tp:taxon-name-part></tp:taxon-name></italic> (<italic>G. McPherson 9715</italic>, <named-content xmlns:xlink="http://www.w3.org/1999/xlink" content-type="dwc:institutional_code" xlink:type="simple">MO</named-content>) <bold>C</bold><italic><tp:taxon-name><tp:taxon-name-part taxon-name-part-type="genus" reg="Virola">V.</tp:taxon-name-part> <tp:taxon-name-part taxon-name-part-type="species" reg="otobifolia">otobifolia</tp:taxon-name-part></tp:taxon-name></italic> (<italic>A. Gentry &amp; S. Mori 14199</italic>, <named-content xmlns:xlink="http://www.w3.org/1999/xlink" content-type="dwc:institutional_code" xlink:type="simple">MO</named-content>) <bold>D</bold><italic><tp:taxon-name><tp:taxon-name-part taxon-name-part-type="genus" reg="Virola">V.</tp:taxon-name-part> <tp:taxon-name-part taxon-name-part-type="species" reg="macrocarpa">macrocarpa</tp:taxon-name-part></tp:taxon-name></italic> (<italic>A. E. Lawrance 675</italic>, <named-content xmlns:xlink="http://www.w3.org/1999/xlink" content-type="dwc:institutional_code" xlink:type="simple">MO</named-content>) <bold>E</bold><italic><tp:taxon-name><tp:taxon-name-part taxon-name-part-type="genus" reg="Virola">V.</tp:taxon-name-part> <tp:taxon-name-part taxon-name-part-type="species" reg="chrysocarpa">chrysocarpa</tp:taxon-name-part></tp:taxon-name></italic> (<italic>B. Hammel et al.16864</italic>, <named-content xmlns:xlink="http://www.w3.org/1999/xlink" content-type="dwc:institutional_code" xlink:type="simple">MO</named-content>) <bold>F</bold><italic><tp:taxon-name><tp:taxon-name-part taxon-name-part-type="genus" reg="Virola">V.</tp:taxon-name-part> <tp:taxon-name-part taxon-name-part-type="species" reg="koschnyi">koschnyi</tp:taxon-name-part></tp:taxon-name></italic> (<italic>R. Robles 1587</italic>, <named-content xmlns:xlink="http://www.w3.org/1999/xlink" content-type="dwc:institutional_code" xlink:type="simple">MO</named-content>) <bold>G</bold><italic><tp:taxon-name><tp:taxon-name-part taxon-name-part-type="genus" reg="Virola">V.</tp:taxon-name-part> <tp:taxon-name-part taxon-name-part-type="species" reg="guatemalensis">guatemalensis</tp:taxon-name-part></tp:taxon-name></italic> (<italic>S. Sinaca 1542</italic>, <named-content xmlns:xlink="http://www.w3.org/1999/xlink" content-type="dwc:institutional_code" xlink:type="simple">MO</named-content>) <bold>H</bold><italic><tp:taxon-name><tp:taxon-name-part taxon-name-part-type="genus" reg="Virola">V.</tp:taxon-name-part> <tp:taxon-name-part taxon-name-part-type="species" reg="montana">montana</tp:taxon-name-part></tp:taxon-name></italic> (<italic>J. Utley &amp; K. Utley 5054</italic>, <named-content xmlns:xlink="http://www.w3.org/1999/xlink" content-type="dwc:institutional_code" xlink:type="simple">MO</named-content>) <bold>I</bold><italic><tp:taxon-name><tp:taxon-name-part taxon-name-part-type="genus" reg="Virola">V.</tp:taxon-name-part> <tp:taxon-name-part taxon-name-part-type="species" reg="fosteri">fosteri</tp:taxon-name-part></tp:taxon-name></italic> (<italic>S. Mori &amp; J. Kallunki 4891</italic>, <named-content xmlns:xlink="http://www.w3.org/1999/xlink" content-type="dwc:institutional_code" xlink:type="simple">MO</named-content>) <bold>J</bold><italic><tp:taxon-name><tp:taxon-name-part taxon-name-part-type="genus" reg="Virola">V.</tp:taxon-name-part> <tp:taxon-name-part taxon-name-part-type="species" reg="multiflora">multiflora</tp:taxon-name-part></tp:taxon-name></italic> (<italic>R. Rueda et a.l 9960</italic>, <named-content xmlns:xlink="http://www.w3.org/1999/xlink" content-type="dwc:institutional_code" xlink:type="simple">MO</named-content>) <bold>K</bold><italic><tp:taxon-name><tp:taxon-name-part taxon-name-part-type="genus" reg="Virola">V.</tp:taxon-name-part> <tp:taxon-name-part taxon-name-part-type="species" reg="sebifera">sebifera</tp:taxon-name-part></tp:taxon-name></italic> (<italic>T. B. Croat 5959</italic>, <named-content xmlns:xlink="http://www.w3.org/1999/xlink" content-type="dwc:institutional_code" xlink:type="simple">MO</named-content>) <bold>L</bold><italic><tp:taxon-name><tp:taxon-name-part taxon-name-part-type="genus" reg="Virola">V.</tp:taxon-name-part> <tp:taxon-name-part taxon-name-part-type="species" reg="elongata">elongata</tp:taxon-name-part></tp:taxon-name></italic> (<italic>J. D. Dwyer &amp; M. Correa 8420</italic>, <named-content xmlns:xlink="http://www.w3.org/1999/xlink" content-type="dwc:institutional_code" xlink:type="simple">MO</named-content>) <bold>M</bold><italic><tp:taxon-name><tp:taxon-name-part taxon-name-part-type="genus" reg="Virola">V.</tp:taxon-name-part> <tp:taxon-name-part taxon-name-part-type="species" reg="laevigata">laevigata</tp:taxon-name-part></tp:taxon-name></italic> (<italic>R. Aguilar 1585</italic>, <named-content xmlns:xlink="http://www.w3.org/1999/xlink" content-type="dwc:institutional_code" xlink:type="simple">MO</named-content>) <bold>N</bold><italic><tp:taxon-name><tp:taxon-name-part taxon-name-part-type="genus" reg="Virola">V.</tp:taxon-name-part> <tp:taxon-name-part taxon-name-part-type="species" reg="nobilis">nobilis</tp:taxon-name-part></tp:taxon-name></italic> from Barro Colorado (<italic>T. B. Croat 8090</italic>, <named-content xmlns:xlink="http://www.w3.org/1999/xlink" content-type="dwc:institutional_code" xlink:type="simple">MO</named-content>) <bold>O</bold><italic><tp:taxon-name><tp:taxon-name-part taxon-name-part-type="genus" reg="Virola">V.</tp:taxon-name-part> <tp:taxon-name-part taxon-name-part-type="species" reg="nobilis">nobilis</tp:taxon-name-part></tp:taxon-name></italic> from the Osa Peninsula (<italic>G. Herrera 4222</italic>, <named-content xmlns:xlink="http://www.w3.org/1999/xlink" content-type="dwc:institutional_code" xlink:type="simple">MO</named-content>) <bold>P</bold><italic><tp:taxon-name><tp:taxon-name-part taxon-name-part-type="genus" reg="Virola">V.</tp:taxon-name-part> <tp:taxon-name-part taxon-name-part-type="species" reg="megacarpa">megacarpa</tp:taxon-name-part></tp:taxon-name></italic> (<italic>G. de Nevers 5184</italic>, <named-content xmlns:xlink="http://www.w3.org/1999/xlink" content-type="dwc:institutional_code" xlink:type="simple">MO</named-content>). Scale bars: 1 cm.</p></caption><graphic xmlns:xlink="http://www.w3.org/1999/xlink" xlink:href="phytokeys-134-001-g004.jpg" position="float" orientation="portrait" xlink:type="simple" id="oo_349086.jpg"><uri content-type="original_file" xlink:type="simple">https://binary.pensoft.net/fig/349086</uri></graphic></fig><fig id="F18" position="float" orientation="portrait"><object-id xmlns:xlink="http://www.w3.org/1999/xlink" content-type="doi" xlink:type="simple">10.3897/phytokeys.134.37979.figure18</object-id><object-id xmlns:xlink="http://www.w3.org/1999/xlink" content-type="arpha" xlink:type="simple">D0E9FB28-44AC-55B5-8031-F18E0F0AB26A</object-id><label>Figure 18.</label><caption><p>Geographic distribution of <italic><tp:taxon-name><tp:taxon-name-part taxon-name-part-type="genus" reg="Virola">Virola</tp:taxon-name-part> <tp:taxon-name-part taxon-name-part-type="species" reg="koschnyi">koschnyi</tp:taxon-name-part></tp:taxon-name></italic> (<bold>A</bold>), <italic><tp:taxon-name><tp:taxon-name-part taxon-name-part-type="genus" reg="Virola">V.</tp:taxon-name-part> <tp:taxon-name-part taxon-name-part-type="species" reg="laevigata">laevigata</tp:taxon-name-part></tp:taxon-name></italic> (<bold>B</bold>), <italic><tp:taxon-name><tp:taxon-name-part taxon-name-part-type="genus" reg="Virola">V.</tp:taxon-name-part> <tp:taxon-name-part taxon-name-part-type="species" reg="megacarpa">megacarpa</tp:taxon-name-part></tp:taxon-name></italic> (<bold>C</bold>), <italic><tp:taxon-name><tp:taxon-name-part taxon-name-part-type="genus" reg="Virola">V.</tp:taxon-name-part> <tp:taxon-name-part taxon-name-part-type="species" reg="montana">montana</tp:taxon-name-part></tp:taxon-name></italic> (<bold>D</bold>), <italic><tp:taxon-name><tp:taxon-name-part taxon-name-part-type="genus" reg="Virola">V.</tp:taxon-name-part> <tp:taxon-name-part taxon-name-part-type="species" reg="multiflora">multiflora</tp:taxon-name-part></tp:taxon-name></italic> (<bold>E</bold>) and <italic><tp:taxon-name><tp:taxon-name-part taxon-name-part-type="genus" reg="Virola">V.</tp:taxon-name-part> <tp:taxon-name-part taxon-name-part-type="species" reg="nobilis">nobilis</tp:taxon-name-part></tp:taxon-name></italic> (<bold>F</bold>).</p></caption><graphic xmlns:xlink="http://www.w3.org/1999/xlink" xlink:href="phytokeys-134-001-g018.jpg" position="float" orientation="portrait" xlink:type="simple" id="oo_349100.jpg"><uri content-type="original_file" xlink:type="simple">https://binary.pensoft.net/fig/349100</uri></graphic></fig><fig id="F8" position="float" orientation="portrait"><object-id xmlns:xlink="http://www.w3.org/1999/xlink" content-type="doi" xlink:type="simple">10.3897/phytokeys.134.37979.figure8</object-id><object-id xmlns:xlink="http://www.w3.org/1999/xlink" content-type="arpha" xlink:type="simple">8231749D-96FC-5F0E-BA22-1175003DE3D2</object-id><label>Figure 8.</label><caption><p>Pattern of the lateral veins in Mesoamerican <italic><tp:taxon-name><tp:taxon-name-part taxon-name-part-type="genus" reg="Virola">Virola</tp:taxon-name-part></tp:taxon-name></italic><bold>A</bold><italic><tp:taxon-name><tp:taxon-name-part taxon-name-part-type="genus" reg="Virola">Virola</tp:taxon-name-part> <tp:taxon-name-part taxon-name-part-type="species" reg="allenii">allenii</tp:taxon-name-part></tp:taxon-name></italic> (<italic>K. Thomsen 1284</italic>, NO) <bold>B</bold><italic><tp:taxon-name><tp:taxon-name-part taxon-name-part-type="genus" reg="Virola">V.</tp:taxon-name-part> <tp:taxon-name-part taxon-name-part-type="species" reg="amistadensis">amistadensis</tp:taxon-name-part></tp:taxon-name></italic> (<italic>G. McPherson 8703</italic>, <named-content xmlns:xlink="http://www.w3.org/1999/xlink" content-type="dwc:institutional_code" xlink:type="simple">MO</named-content>) <bold>C</bold><italic><tp:taxon-name><tp:taxon-name-part taxon-name-part-type="genus" reg="Virola">V.</tp:taxon-name-part> <tp:taxon-name-part taxon-name-part-type="species" reg="chrysocarpa">chrysocarpa</tp:taxon-name-part></tp:taxon-name></italic> (<italic>B. Hammel et al.16864</italic>, <named-content xmlns:xlink="http://www.w3.org/1999/xlink" content-type="dwc:institutional_code" xlink:type="simple">MO</named-content>) <bold>D</bold><italic><tp:taxon-name><tp:taxon-name-part taxon-name-part-type="genus" reg="Virola">V.</tp:taxon-name-part> <tp:taxon-name-part taxon-name-part-type="species" reg="elongata">elongata</tp:taxon-name-part></tp:taxon-name></italic> (<italic>M. Correa &amp; R. L. Dressler 1078</italic>, <named-content xmlns:xlink="http://www.w3.org/1999/xlink" content-type="dwc:institutional_code" xlink:type="simple">MO</named-content>) <bold>E</bold><italic><tp:taxon-name><tp:taxon-name-part taxon-name-part-type="genus" reg="Virola">V.</tp:taxon-name-part> <tp:taxon-name-part taxon-name-part-type="species" reg="fosteri">fosteri</tp:taxon-name-part></tp:taxon-name></italic> (<italic>G. de Nevers 7226</italic>, <named-content xmlns:xlink="http://www.w3.org/1999/xlink" content-type="dwc:institutional_code" xlink:type="simple">MO</named-content>) <bold>F</bold><italic><tp:taxon-name><tp:taxon-name-part taxon-name-part-type="genus" reg="Virola">V.</tp:taxon-name-part> <tp:taxon-name-part taxon-name-part-type="species" reg="guatemalensis">guatemalensis</tp:taxon-name-part></tp:taxon-name></italic> (<italic>G. Ibarra 957</italic>, <named-content xmlns:xlink="http://www.w3.org/1999/xlink" content-type="dwc:institutional_code" xlink:type="simple">MO</named-content>) <bold>G</bold><italic><tp:taxon-name><tp:taxon-name-part taxon-name-part-type="genus" reg="Virola">V.</tp:taxon-name-part> <tp:taxon-name-part taxon-name-part-type="species" reg="koschnyi">koschnyi</tp:taxon-name-part></tp:taxon-name></italic> (<italic>J. Miller &amp; J. C. Sandino 1110</italic>, <named-content xmlns:xlink="http://www.w3.org/1999/xlink" content-type="dwc:institutional_code" xlink:type="simple">MO</named-content>) <bold>H</bold><italic><tp:taxon-name><tp:taxon-name-part taxon-name-part-type="genus" reg="Virola">V.</tp:taxon-name-part> <tp:taxon-name-part taxon-name-part-type="species" reg="laevigata">laevigata</tp:taxon-name-part></tp:taxon-name></italic> (<italic>N. Zamora &amp; T. D. Pennington 1583</italic>, <named-content xmlns:xlink="http://www.w3.org/1999/xlink" content-type="dwc:institutional_code" xlink:type="simple">MO</named-content>) <bold>I</bold><italic><tp:taxon-name><tp:taxon-name-part taxon-name-part-type="genus" reg="Virola">V.</tp:taxon-name-part> <tp:taxon-name-part taxon-name-part-type="species" reg="megacarpa">megacarpa</tp:taxon-name-part></tp:taxon-name></italic> (<italic>G. de Nevers 5184</italic>, <named-content xmlns:xlink="http://www.w3.org/1999/xlink" content-type="dwc:institutional_code" xlink:type="simple">MO</named-content>) <bold>J</bold><italic><tp:taxon-name><tp:taxon-name-part taxon-name-part-type="genus" reg="Virola">V.</tp:taxon-name-part> <tp:taxon-name-part taxon-name-part-type="species" reg="montana">montana</tp:taxon-name-part></tp:taxon-name></italic> (<italic>E. Lépiz &amp; J. F. Morales 284</italic>, <named-content xmlns:xlink="http://www.w3.org/1999/xlink" content-type="dwc:institutional_code" xlink:type="simple">MO</named-content>) <bold>K</bold><italic><tp:taxon-name><tp:taxon-name-part taxon-name-part-type="genus" reg="Virola">V.</tp:taxon-name-part> <tp:taxon-name-part taxon-name-part-type="species" reg="multiflora">multiflora</tp:taxon-name-part></tp:taxon-name></italic> (<italic>J. Manzanares 3561</italic>, <named-content xmlns:xlink="http://www.w3.org/1999/xlink" content-type="dwc:institutional_code" xlink:type="simple">MO</named-content>) <bold>L</bold><italic><tp:taxon-name><tp:taxon-name-part taxon-name-part-type="genus" reg="Virola">V.</tp:taxon-name-part> <tp:taxon-name-part taxon-name-part-type="species" reg="nobilis">nobilis</tp:taxon-name-part></tp:taxon-name></italic> from Barro Colorado (<italic>R. J. Schmalzel 320</italic>, <named-content xmlns:xlink="http://www.w3.org/1999/xlink" content-type="dwc:institutional_code" xlink:type="simple">MO</named-content>) <bold>M</bold><italic><tp:taxon-name><tp:taxon-name-part taxon-name-part-type="genus" reg="Virola">V.</tp:taxon-name-part> <tp:taxon-name-part taxon-name-part-type="species" reg="otobifolia">otobifolia</tp:taxon-name-part></tp:taxon-name></italic> (<italic>G. de Nevers et al. 7530</italic>, <named-content xmlns:xlink="http://www.w3.org/1999/xlink" content-type="dwc:institutional_code" xlink:type="simple">MO</named-content>) <bold>N</bold><italic><tp:taxon-name><tp:taxon-name-part taxon-name-part-type="genus" reg="Virola">V.</tp:taxon-name-part> <tp:taxon-name-part taxon-name-part-type="species" reg="sebifera">sebifera</tp:taxon-name-part></tp:taxon-name></italic> (<italic>T. B. Croat 5959</italic>, <named-content xmlns:xlink="http://www.w3.org/1999/xlink" content-type="dwc:institutional_code" xlink:type="simple">MO</named-content>) <bold>O</bold><italic><tp:taxon-name><tp:taxon-name-part taxon-name-part-type="genus" reg="Virola">V.</tp:taxon-name-part> <tp:taxon-name-part taxon-name-part-type="species" reg="nobilis">nobilis</tp:taxon-name-part></tp:taxon-name></italic> from Osa Peninsula (<italic>R. Aguilar 11186</italic>, <named-content xmlns:xlink="http://www.w3.org/1999/xlink" content-type="dwc:institutional_code" xlink:type="simple">MO</named-content>).</p></caption><graphic xmlns:xlink="http://www.w3.org/1999/xlink" xlink:href="phytokeys-134-001-g008.jpg" position="float" orientation="portrait" xlink:type="simple" id="oo_349090.jpg"><uri content-type="original_file" xlink:type="simple">https://binary.pensoft.net/fig/349090</uri></graphic></fig></tp:treatment-sec><ref-list><ref id="B13"><mixed-citation xmlns:xlink="http://www.w3.org/1999/xlink" xlink:type="simple"><person-group><name name-style="western"><surname>Cogollo</surname><given-names>Á</given-names></name></person-group> (<year>2011</year>) <article-title><tp:taxon-name><tp:taxon-name-part taxon-name-part-type="family">Myristicaceae</tp:taxon-name-part></tp:taxon-name>.</article-title> In: <person-group><name name-style="western"><surname>Idárraga-Piedrahita</surname><given-names>A</given-names></name><name name-style="western"><surname>Ortiz</surname><given-names>RDC</given-names></name><name name-style="western"><surname>Callejas Posada</surname><given-names>R</given-names></name><name name-style="western"><surname>Merello</surname><given-names>M</given-names></name></person-group> (<role>Eds</role>) <issue-title>Flora de Antioquia: Catálogo de las Plantas Vasculares, Listado de las plantas vasculares del departamento de Antioquia.</issue-title><source>Universidad de Antioquia, Medellín</source><volume>2</volume>: <fpage>641</fpage>–<lpage>644</lpage>.</mixed-citation></ref><ref id="B34"><mixed-citation xmlns:xlink="http://www.w3.org/1999/xlink" xlink:type="simple"><person-group><name name-style="western"><surname>Gradstein</surname><given-names>SR</given-names></name></person-group> (<year>2016</year>) <italic><tp:taxon-name><tp:taxon-name-part taxon-name-part-type="genus">Virola</tp:taxon-name-part></tp:taxon-name></italic>. In: Bernal R, Gradstein SR, Celis M (Eds) Catálogo de plantas y líquenes de Colombia. Instituto de Ciencias Naturales, Universidad Nacional de Colombia, Bogotá. <ext-link xlink:type="simple" ext-link-type="uri" xlink:href="http://catalogoplantasdecolombia.unal.edu.co">http://catalogoplantasdecolombia.unal.edu.co</ext-link></mixed-citation></ref><ref id="B106"><mixed-citation xmlns:xlink="http://www.w3.org/1999/xlink" xlink:type="simple"><person-group><name name-style="western"><surname>Ulloa Ulloa</surname><given-names>C</given-names></name><name name-style="western"><surname>Acevedo-Rodríguez</surname><given-names>P</given-names></name><name name-style="western"><surname>Beck</surname><given-names>S</given-names></name><name name-style="western"><surname>Belgrano</surname><given-names>MJ</given-names></name><name name-style="western"><surname>Bernal</surname><given-names>R</given-names></name><name name-style="western"><surname>Berry</surname><given-names>PE</given-names></name><name name-style="western"><surname>Brako</surname><given-names>L</given-names></name><name name-style="western"><surname>Celis</surname><given-names>M</given-names></name><name name-style="western"><surname>Davidse</surname><given-names>G</given-names></name><name name-style="western"><surname>Forzza</surname><given-names>RC</given-names></name><name name-style="western"><surname>Gradstein</surname><given-names>SR</given-names></name><name name-style="western"><surname>Hokche</surname><given-names>O</given-names></name><name name-style="western"><surname>León</surname><given-names>B</given-names></name><name name-style="western"><surname>León-Yánez</surname><given-names>S</given-names></name><name name-style="western"><surname>Magill</surname><given-names>RE</given-names></name><name name-style="western"><surname>Neill</surname><given-names>DA</given-names></name><name name-style="western"><surname>Nee</surname><given-names>M</given-names></name><name name-style="western"><surname>Raven</surname><given-names>PH</given-names></name><name name-style="western"><surname>Stimmel</surname><given-names>H</given-names></name><name name-style="western"><surname>Strong</surname><given-names>MT</given-names></name><name name-style="western"><surname>Villaseñor</surname><given-names>JL</given-names></name><name name-style="western"><surname>Zarucchi</surname><given-names>JL</given-names></name><name name-style="western"><surname>Zuloaga</surname><given-names>FO</given-names></name><name name-style="western"><surname>Jørgensen</surname><given-names>PM</given-names></name></person-group> (<year>2017</year>) <article-title>An integrated assessment of the vascular plant species of the Americas.</article-title><source>Science</source><volume>358</volume>(<issue>6370</issue>): <fpage>1614</fpage>–<lpage>1617</lpage>. <ext-link xlink:type="simple" ext-link-type="doi" xlink:href="10.1126/science.aao0398">https://doi.org/10.1126/science.aao0398</ext-link></mixed-citation></ref><ref id="B90"><mixed-citation xmlns:xlink="http://www.w3.org/1999/xlink" xlink:type="simple"><person-group><name name-style="western"><surname>Smith</surname><given-names>AC</given-names></name><name name-style="western"><surname>Wodehouse</surname><given-names>RP</given-names></name></person-group> (<year>1938</year>) <article-title>The American species of <tp:taxon-name><tp:taxon-name-part taxon-name-part-type="family">Myristicaceae</tp:taxon-name-part></tp:taxon-name>.</article-title><source>Brittonia</source><volume>2</volume>(<issue>5</issue>): <fpage>393</fpage>–<lpage>510</lpage>. <ext-link xlink:type="simple" ext-link-type="doi" xlink:href="10.2307/2804799">https://doi.org/10.2307/2804799</ext-link></mixed-citation></ref></ref-list></tp:taxon-treatment>
