# Supplementary material for: A taxonomic synopsis of Virola (Myristicaceae) in Mesoamerica, including six new species
Source: PhytoKeys. 2019 Oct 23;134:1–82. doi: 10.3897/phytokeys.134.37979 (PMC6821834; doi:10.3897/phytokeys.134.37979)
Supplement: XML Treatment for Virola multiflora [file phytokeys.134.37979-treatment11.xml]

<!DOCTYPE tp:taxon-treatment
  PUBLIC "-//TaxonX//DTD Taxonomic Treatment Publishing DTD v0 20100105//EN" "tax-treatment-NSO.dtd">
<tp:taxon-treatment xmlns:tp="http://www.plazi.org/taxpub"><tp:treatment-meta><kwd-group><label>Taxon classification</label><kwd><named-content xmlns:xlink="http://www.w3.org/1999/xlink" content-type="kingdom">Plantae</named-content></kwd><kwd><named-content xmlns:xlink="http://www.w3.org/1999/xlink" content-type="order">Magnoliales</named-content></kwd><kwd><named-content xmlns:xlink="http://www.w3.org/1999/xlink" content-type="family">Myristicaceae</named-content></kwd></kwd-group><mixed-citation publication-type="journal"><person-group><name><surname>Santamaría-Aguilar</surname><given-names>Daniel</given-names></name><name><surname>Aguilar</surname><given-names>Reinaldo</given-names></name><name><surname>Lagomarsino</surname><given-names>Laura P.</given-names></name></person-group><article-title>A taxonomic synopsis of <italic><tp:taxon-name><tp:taxon-name-part taxon-name-part-type="genus" reg="Virola">Virola</tp:taxon-name-part></tp:taxon-name></italic> (<tp:taxon-name><tp:taxon-name-part taxon-name-part-type="family">Myristicaceae</tp:taxon-name-part></tp:taxon-name>) in Mesoamerica, including six new species</article-title><source>PhytoKeys</source><day>23</day><month>10</month><year>2019</year><volume>134</volume><fpage>1</fpage><lpage>82</lpage><pub-id pub-id-type="doi">10.3897/phytokeys.134.37979</pub-id></mixed-citation></tp:treatment-meta><tp:nomenclature><label>11.</label><tp:taxon-name><object-id xmlns:xlink="http://www.w3.org/1999/xlink" content-type="arpha" xlink:type="simple">04AE7760-CAC2-58C9-93F6-C8A0A4F5374C</object-id>
            <tp:taxon-name-part taxon-name-part-type="genus" reg="Virola">Virola</tp:taxon-name-part>
            <tp:taxon-name-part taxon-name-part-type="species" reg="multiflora">multiflora</tp:taxon-name-part>
          </tp:taxon-name><tp:taxon-authority>(Standl.) A. C. Sm.</tp:taxon-authority><xref ref-type="fig" rid="F22">Fig. 22E–H</xref><tp:nomenclature-citation-list><tp:nomenclature-citation><tp:taxon-name>
                <tp:taxon-name-part taxon-name-part-type="genus" reg="Virola">Virola</tp:taxon-name-part> <tp:taxon-name-part taxon-name-part-type="species" reg="multiflora">multiflora</tp:taxon-name-part></tp:taxon-name><comment>(Standl.) A. C. Sm. Brittonia 2: 499. 1938.</comment></tp:nomenclature-citation><tp:nomenclature-citation><tp:taxon-name>
                <tp:taxon-name-part taxon-name-part-type="genus" reg="Dialyanthera">Dialyanthera</tp:taxon-name-part> <tp:taxon-name-part taxon-name-part-type="species" reg="multiflora">multiflora</tp:taxon-name-part></tp:taxon-name><comment>Standl. Publ. Field Mus. Nat. Hist., Bot. Ser. 8: 12. 1930. Type. [Belize] British Honduras. In jungle, Stann Creek Railway, alt. 30 m, 16 Jul 1929 [♂ fl], <italic>W. A. Schipp 279</italic> (holotype: F!*; isotypes: A!*, BM!*, G-2 sheets!*, GH!*, K!*, <named-content xmlns:xlink="http://www.w3.org/1999/xlink" content-type="dwc:institutional_code" xlink:type="simple">MO</named-content>!, S!*).</comment></tp:nomenclature-citation><tp:nomenclature-citation><tp:taxon-name>
                <tp:taxon-name-part taxon-name-part-type="genus" reg="Virola">Virola</tp:taxon-name-part> <tp:taxon-name-part taxon-name-part-type="species" reg="brachycarpa">brachycarpa</tp:taxon-name-part></tp:taxon-name><comment>Standl. Publ. Field Mus. Nat. Hist., Bot. Ser. 11: 131. 1932. Type. [Belize] British Honduras. Stann Creek Valley, 13 Jan 1932 [fr], J. A. Burns 20 (holotype: F!*; isotypes: BKL!*, G!*, US!*, WIS!*).</comment></tp:nomenclature-citation></tp:nomenclature-citation-list></tp:nomenclature><tp:treatment-sec sec-type="description" id="SECID0EBRGK"><title>Distinctive characters.</title><p><italic><tp:taxon-name><tp:taxon-name-part taxon-name-part-type="genus" reg="Virola">Virola</tp:taxon-name-part> <tp:taxon-name-part taxon-name-part-type="species" reg="multiflora">multiflora</tp:taxon-name-part></tp:taxon-name></italic> is recognised by its usually small and narrow leaf blades [5.5–15.5 × 1.5–3.6 (–4.8) cm] with an inconspicuously pubescent abaxial surface with stellate and sessile trichomes (Fig. <xref ref-type="fig" rid="F3">3K</xref>), lateral veins that are not very prominent (Fig. <xref ref-type="fig" rid="F8">8K</xref>) and long and thin petioles [0.5–0.9 (–1.1) cm long]; staminate flowers with the filament column longer (0.7–1 mm long) than the anthers (0.3–0.6 mm long); and for its small fruits [1.3–1.9 × 0.9–1.2 (–1.4) cm] (Fig. <xref ref-type="fig" rid="F4">4J</xref>) with the pericarp 0.7–1 mm thick.</p></tp:treatment-sec><tp:treatment-sec sec-type="distribution" id="SECID0E5RGK"><title>Distribution.</title><p><italic><tp:taxon-name><tp:taxon-name-part taxon-name-part-type="genus" reg="Virola">Virola</tp:taxon-name-part> <tp:taxon-name-part taxon-name-part-type="species" reg="multiflora">multiflora</tp:taxon-name-part></tp:taxon-name></italic> is known from Belize (Cayo, Stann Creek and Toledo), Honduras (Gracias a Dios), Nicaragua (Atlántico Norte, Atlántico Sur, Jinotega, Matagalpa and Río San Juan) and Costa Rica (Alajuela, Cartago, Heredia and Limón) (Fig. <xref ref-type="fig" rid="F18">18E</xref>). Throughout its range in Mesoamerica, it is only known from the Caribbean slope. It has been recorded from between 0–650 (–1400) m elevation.</p><p>While <italic><tp:taxon-name><tp:taxon-name-part taxon-name-part-type="genus" reg="Virola">V.</tp:taxon-name-part> <tp:taxon-name-part taxon-name-part-type="species" reg="multiflora">multiflora</tp:taxon-name-part></tp:taxon-name></italic> is not documented from Guatemala in herbaria, <xref ref-type="bibr" rid="B99">Standley and Steyermark (1946)</xref> postulated that the species is to be expected to occur in Izabal (Guatemala) and <xref ref-type="bibr" rid="B46">Jiménez (2007)</xref> attributes it to that country. Conversely, while it is mentioned as occurring in Peru by <xref ref-type="bibr" rid="B46">Jiménez (2007)</xref>, specimens could not be located. The Peruvian specimen attributed to <italic><tp:taxon-name><tp:taxon-name-part taxon-name-part-type="genus" reg="Virola">V.</tp:taxon-name-part> <tp:taxon-name-part taxon-name-part-type="species" reg="multiflora">multiflora</tp:taxon-name-part></tp:taxon-name></italic> (<italic>R. Vásquez &amp; C. Grández 17507</italic>, <named-content xmlns:xlink="http://www.w3.org/1999/xlink" content-type="dwc:institutional_code" xlink:type="simple">MO</named-content>!; fr) in Vásquez M. et al. (2018) corresponds to a species related to <italic><tp:taxon-name><tp:taxon-name-part taxon-name-part-type="genus" reg="Virola">V.</tp:taxon-name-part> <tp:taxon-name-part taxon-name-part-type="species" reg="multinervia">multinervia</tp:taxon-name-part></tp:taxon-name></italic>. Finally, the report presented in the <italic>Nuevo Catálogo de la Flora Vascular de Venezuela</italic> (<xref ref-type="bibr" rid="B77">Rodrigues 2008</xref>) is errorenous. Based on this evidence, <italic><tp:taxon-name><tp:taxon-name-part taxon-name-part-type="genus" reg="Virola">V.</tp:taxon-name-part> <tp:taxon-name-part taxon-name-part-type="species" reg="multiflora">multiflora</tp:taxon-name-part></tp:taxon-name></italic> is considered as restricted to Mesoamerica.</p></tp:treatment-sec><tp:treatment-sec sec-type="Common names" id="SECID0E4UGK"><title>Common names.</title><p>Belize: banak, bastard banak. Honduras: asang banak, bának, banak almuk, báhanak luhpia, sangre, sebo álmut, sebo negro. Nicaragua: conchillo, samo. Costa Rica: fruta dorada.</p></tp:treatment-sec><tp:treatment-sec sec-type="phenology" id="SECID0ECVGK"><title>Phenology.</title><p>Flowering of <italic><tp:taxon-name><tp:taxon-name-part taxon-name-part-type="genus" reg="Virola">Virola</tp:taxon-name-part> <tp:taxon-name-part taxon-name-part-type="species" reg="multiflora">multiflora</tp:taxon-name-part></tp:taxon-name></italic> has been recorded in March to August, with a noted peak in July; just one herbarium specimen with pistillate flowers was seen and it is from Nicaragua. Fruits were collected in December through April.</p></tp:treatment-sec><tp:treatment-sec sec-type="description" id="SECID0ETVGK"><title>Field characters.</title><p>Plants are trees between 6–30 m tall and 17–35 cm DBH. Bark exudes latex red. The leaf blades are sometimes whitish abaxially. The flowers usually have yellow, golden or orange perianth. The mature fruit is yellow or orange with a red aril.</p></tp:treatment-sec><tp:treatment-sec sec-type="notes" id="SECID0EYVGK"><title>Notes.</title><p>We were not able to locate any Panamanian specimens of <italic><tp:taxon-name><tp:taxon-name-part taxon-name-part-type="genus" reg="Virola">V.</tp:taxon-name-part> <tp:taxon-name-part taxon-name-part-type="species" reg="multiflora">multiflora</tp:taxon-name-part></tp:taxon-name></italic>: all fertile Panamanian specimens identified as <italic><tp:taxon-name><tp:taxon-name-part taxon-name-part-type="genus" reg="Virola">V.</tp:taxon-name-part> <tp:taxon-name-part taxon-name-part-type="species" reg="multiflora">multiflora</tp:taxon-name-part></tp:taxon-name></italic> that the first author has studied are actually <italic><tp:taxon-name><tp:taxon-name-part taxon-name-part-type="genus" reg="Virola">V.</tp:taxon-name-part> <tp:taxon-name-part taxon-name-part-type="species" reg="fosteri">fosteri</tp:taxon-name-part></tp:taxon-name></italic>. However, <italic><tp:taxon-name><tp:taxon-name-part taxon-name-part-type="genus" reg="Virola">V.</tp:taxon-name-part> <tp:taxon-name-part taxon-name-part-type="species" reg="multiflora">multiflora</tp:taxon-name-part></tp:taxon-name></italic> is to be expected in Panama because it occurs in physiognomically similar forests in Costa Rica near the border. The similarities and differences between <italic><tp:taxon-name><tp:taxon-name-part taxon-name-part-type="genus" reg="Virola">V.</tp:taxon-name-part> <tp:taxon-name-part taxon-name-part-type="species" reg="multiflora">multiflora</tp:taxon-name-part></tp:taxon-name></italic> and <italic><tp:taxon-name><tp:taxon-name-part taxon-name-part-type="genus" reg="Virola">V.</tp:taxon-name-part> <tp:taxon-name-part taxon-name-part-type="species" reg="fosteri">fosteri</tp:taxon-name-part></tp:taxon-name></italic> (which is formally described above) are discussed under the latter species.</p></tp:treatment-sec><tp:treatment-sec sec-type="Selected specimens seen" id="SECID0EAYGK"><title>Selected specimens seen.</title><p><bold>Belize. Cayo</bold>: Hummingbird Highway south of Belmopan, 200–300 ft [60–90 m] elev., 26 Jun 1973 (♂ fl), <italic>A. Gentry 8615</italic> (<named-content xmlns:xlink="http://www.w3.org/1999/xlink" content-type="dwc:institutional_code" xlink:type="simple">MO</named-content>!). <bold>Stann Creek</bold>: Big Eddy Ridge, [50–200 m elev.], 12 May 1940 (fl bud), <italic>P. H. Gentle 3333</italic> (<named-content xmlns:xlink="http://www.w3.org/1999/xlink" content-type="dwc:institutional_code" xlink:type="simple">MO</named-content>!); Cockscomb Basin Wildlife Sanctuary, 80 m elev., 17 Jan 2007 (fr), <italic>P. Hechenleitner 289</italic> (<named-content xmlns:xlink="http://www.w3.org/1999/xlink" content-type="dwc:institutional_code" xlink:type="simple">MO</named-content>!). <bold>Toledo</bold>: Between Rancho Chico and Cockscomb, no elev., 26 Mar 1943 (fl bud), <italic>P. H. Gentle 4342</italic> (<named-content xmlns:xlink="http://www.w3.org/1999/xlink" content-type="dwc:institutional_code" xlink:type="simple">MO</named-content>!); Big Creek, 100 ft [30 m] elev., 02 Dec 1931 (fl bud), <italic>W. A. Schipp 858</italic> (<named-content xmlns:xlink="http://www.w3.org/1999/xlink" content-type="dwc:institutional_code" xlink:type="simple">MO</named-content>-2 sheets!). <bold>Honduras. Gracias a Dios</bold>: 1 km al sureste de Krausirpe, pie de montaña de Wimpi, 90 m elev., 18 Feb 1994 (fr), <italic>P. R. House 1888</italic> (<named-content xmlns:xlink="http://www.w3.org/1999/xlink" content-type="dwc:institutional_code" xlink:type="simple">MO</named-content>!); transecto Botánico Cerro Krautara, 120 m elev., 16 Mar 1995 (♂ fl), <italic>P. R. House 2308</italic> (<named-content xmlns:xlink="http://www.w3.org/1999/xlink" content-type="dwc:institutional_code" xlink:type="simple">MO</named-content>!). <bold>Nicaragua. Atlántico Norte</bold>: El Salto, along Río Pis Pis, 100 m elev., 27 Feb 1979 (fr), <italic>J. J. Pipoly 3615</italic> (<named-content xmlns:xlink="http://www.w3.org/1999/xlink" content-type="dwc:institutional_code" xlink:type="simple">MO</named-content>!); 13 km above Kururia on road to San Jerónimo, 200 m elev., 02 Mar 1979 (♂ fl), <italic>J. J. Pipoly 3846</italic> (<named-content xmlns:xlink="http://www.w3.org/1999/xlink" content-type="dwc:institutional_code" xlink:type="simple">MO</named-content>!). <bold>Atlántico Sur</bold>: Nueva Guinea, Reserva Indio-Maíz, 200–300 m elev., 05 Jan 1999 (fr), <italic>R. Rueda et al. 9857</italic> (<named-content xmlns:xlink="http://www.w3.org/1999/xlink" content-type="dwc:institutional_code" xlink:type="simple">MO</named-content>!); 2 km de Colonia Serrano, Comarca El Escobillo, 80–100 m elev., 28 Jul 1982 (♀ fl), <italic>J. C. Sandino 3302</italic> (<named-content xmlns:xlink="http://www.w3.org/1999/xlink" content-type="dwc:institutional_code" xlink:type="simple">MO</named-content>!). <bold>Jinotega</bold>: Cua Bocay, Reserva de Bosawas, 278 m elev., 03 Oct 2005 (imm fr), <italic>I. Coronado et al. 2306</italic> (<named-content xmlns:xlink="http://www.w3.org/1999/xlink" content-type="dwc:institutional_code" xlink:type="simple">MO</named-content>!). <bold>Matagalpa</bold>: Río Blanco, Reserva Natural Cerro Musún, 500–1400 m elev., 15 Jul 2000 (♂ fl), <italic>R. Rueda &amp; O. Caballero 14294</italic> (<named-content xmlns:xlink="http://www.w3.org/1999/xlink" content-type="dwc:institutional_code" xlink:type="simple">MO</named-content>!). <bold>Río San Juan</bold>: 1 km al NW del Río Santa Cruz, 60 m elev., 22 Feb 1984 (fr), <italic>P. P. Moreno 23253</italic> (<named-content xmlns:xlink="http://www.w3.org/1999/xlink" content-type="dwc:institutional_code" xlink:type="simple">MO</named-content>!); sobre el río Sábalo, 40 m elev., 07 Jul 1984 (♂ fl), <italic>P. P. Moreno &amp; W. Robleto 25984</italic> (<named-content xmlns:xlink="http://www.w3.org/1999/xlink" content-type="dwc:institutional_code" xlink:type="simple">MO</named-content>!); Boca Negra, 120 m elev., 14 Feb 1990 (fr), <italic>P. P. Moreno 27266</italic> (<named-content xmlns:xlink="http://www.w3.org/1999/xlink" content-type="dwc:institutional_code" xlink:type="simple">MO</named-content>!, P!*); Estación Biológica Bartola, 50–100 m elev., 26 Jul 1998 (♂ fl), <italic>R. Rueda et al. 8196</italic> (<named-content xmlns:xlink="http://www.w3.org/1999/xlink" content-type="dwc:institutional_code" xlink:type="simple">MO</named-content>!); Estación Experimental La Lupe, 100 m elev., 22 Nov. 2000 (fr), <italic>R. Rueda &amp; W. Velásques 15004</italic> (<named-content xmlns:xlink="http://www.w3.org/1999/xlink" content-type="dwc:institutional_code" xlink:type="simple">MO</named-content>!). <bold>Costa Rica. Alajuela</bold>: Corredor Fronterizo Costa Rica-Nicaragua, 2 km antes de Boca San Carlos, 0–100 m elev., 15 Mar 2004 (♂ fl), <italic>J. F. Morales 10322</italic> (<named-content xmlns:xlink="http://www.w3.org/1999/xlink" content-type="dwc:institutional_code" xlink:type="simple">CR</named-content>!, <named-content xmlns:xlink="http://www.w3.org/1999/xlink" content-type="dwc:institutional_code" xlink:type="simple">MO</named-content>!). <bold>Cartago</bold>: 24 km northeast of Turrialba on highway to Limón, 450–525 m elev., 10 May 1983 (♂ fl), <italic>R. Liesner et al. 15390</italic> (<named-content xmlns:xlink="http://www.w3.org/1999/xlink" content-type="dwc:institutional_code" xlink:type="simple">MO</named-content>!). <bold>Heredia</bold>: Puerto Viejo de Sarapiquí, camino a Cerros Sardinal, Caño Negro, 71 m elev., 25 Jul 2016 (♂ fl), <italic>B. Hammel &amp; I. Pérez 27148</italic> (<named-content xmlns:xlink="http://www.w3.org/1999/xlink" content-type="dwc:institutional_code" xlink:type="simple">CR</named-content>!); along Guácimo ridge trail, 315 m elev., 18 Jan 1983 (fr), <italic>G. S. Hartshorn 2553</italic> (<named-content xmlns:xlink="http://www.w3.org/1999/xlink" content-type="dwc:institutional_code" xlink:type="simple">CR</named-content>!, <named-content xmlns:xlink="http://www.w3.org/1999/xlink" content-type="dwc:institutional_code" xlink:type="simple">MO</named-content>-2 sheets!). <bold>Limón</bold>: Siquirres, Fila Mirador, camino a Las Brisas de Pacuarito, 400 m elev., 13 Feb 2000 (fr), <italic>M. Blanco &amp; A. Vega 1460</italic> (USJ!); Bajo Telire, 400–600 m elev., n.d. July 1984 (♂ fl), <italic>L. D. Gómez 24151</italic> (<named-content xmlns:xlink="http://www.w3.org/1999/xlink" content-type="dwc:institutional_code" xlink:type="simple">CR</named-content>!, <named-content xmlns:xlink="http://www.w3.org/1999/xlink" content-type="dwc:institutional_code" xlink:type="simple">MO</named-content>!); Talamanca, Finca La Culebra, a 1.5 km de camino Bribrí, 0–200 m elev., 26 Oct 1992 (fl), <italic>J. Gómez-Laurito &amp; H. Gómez 12340</italic> (USJ!); Matina, intersección de Río Barbilla y Quebrada Cañabral, 100–200 m elev., 11 Oct 1988 (imm fr), <italic>G. Herrera 2167</italic> (<named-content xmlns:xlink="http://www.w3.org/1999/xlink" content-type="dwc:institutional_code" xlink:type="simple">MO</named-content>!); Parque Nacional Tortuguero, Lomas de Sierpe, 100 m elev., 15 Aug 1988 (♂ fl), <italic>R. Robles et al. 2063</italic> (<named-content xmlns:xlink="http://www.w3.org/1999/xlink" content-type="dwc:institutional_code" xlink:type="simple">MO</named-content>!); Sixaola, San Miguel, camino entre Fila Tsipubeta y Cerro Mirador, 200–300 m elev., 12 Nov 1999 (fl), <italic>O. Valverde &amp; S. Hernández 1237</italic> (<named-content xmlns:xlink="http://www.w3.org/1999/xlink" content-type="dwc:institutional_code" xlink:type="simple">CR</named-content>!, USJ!).</p></tp:treatment-sec><tp:treatment-sec><!--Section generated to contain objects referenced in tp:taxon-treatment.--><fig id="F22" position="float" orientation="portrait"><object-id xmlns:xlink="http://www.w3.org/1999/xlink" content-type="doi" xlink:type="simple">10.3897/phytokeys.134.37979.figure22</object-id><object-id xmlns:xlink="http://www.w3.org/1999/xlink" content-type="arpha" xlink:type="simple">164791B2-0C67-53C3-9FB2-76114848508B</object-id><label>Figure 22.</label><caption><p><italic><tp:taxon-name><tp:taxon-name-part taxon-name-part-type="genus" reg="Virola">Virola</tp:taxon-name-part> <tp:taxon-name-part taxon-name-part-type="species" reg="montana">montana</tp:taxon-name-part></tp:taxon-name></italic><bold>A</bold> juvenile tree showing branching pattern <bold>B</bold> leaf blades on adaxial side <bold>C</bold> leaf blades on abaxial side <bold>D</bold> venation. <italic><tp:taxon-name><tp:taxon-name-part taxon-name-part-type="genus" reg="Virola">Virola</tp:taxon-name-part> <tp:taxon-name-part taxon-name-part-type="species" reg="multiflora">multiflora</tp:taxon-name-part></tp:taxon-name></italic>. <bold>E</bold> Branch with staminate inflorescences, inset showing twig and flowers <bold>F</bold> twig, leaf blade on abaxial surface and inflorescences, inset showing immature fruit <bold>G</bold> lateral view of a perianth <bold>H</bold> close-up of staminate flowers. Photos by J. Esteban Jiménez (<bold>A–D</bold>); B. Hammel (<bold>E–H</bold>), Indiana Coronado (<bold>F</bold>, inset).</p></caption><graphic xmlns:xlink="http://www.w3.org/1999/xlink" xlink:href="phytokeys-134-001-g022.jpg" position="float" orientation="portrait" xlink:type="simple" id="oo_349104.jpg"><uri content-type="original_file" xlink:type="simple">https://binary.pensoft.net/fig/349104</uri></graphic></fig><fig id="F3" position="float" orientation="portrait"><object-id xmlns:xlink="http://www.w3.org/1999/xlink" content-type="doi" xlink:type="simple">10.3897/phytokeys.134.37979.figure3</object-id><object-id xmlns:xlink="http://www.w3.org/1999/xlink" content-type="arpha" xlink:type="simple">E9BA5D4C-B786-51C6-BD6E-3D8C6E0B6D7B</object-id><label>Figure 3.</label><caption><p>Trichomes in Mesoamerican <italic><tp:taxon-name><tp:taxon-name-part taxon-name-part-type="genus" reg="Virola">Virola</tp:taxon-name-part></tp:taxon-name></italic><bold>A</bold><italic><tp:taxon-name><tp:taxon-name-part taxon-name-part-type="genus" reg="Virola">Virola</tp:taxon-name-part> <tp:taxon-name-part taxon-name-part-type="species" reg="allenii">allenii</tp:taxon-name-part></tp:taxon-name></italic> (<italic>R. Aguilar 2224</italic>, <named-content xmlns:xlink="http://www.w3.org/1999/xlink" content-type="dwc:institutional_code" xlink:type="simple">MO</named-content>) <bold>B</bold><italic><tp:taxon-name><tp:taxon-name-part taxon-name-part-type="genus" reg="Virola">V.</tp:taxon-name-part> <tp:taxon-name-part taxon-name-part-type="species" reg="amistadensis">amistadensis</tp:taxon-name-part></tp:taxon-name></italic> (<italic>G. McPherson 8703</italic>, <named-content xmlns:xlink="http://www.w3.org/1999/xlink" content-type="dwc:institutional_code" xlink:type="simple">MO</named-content>) <bold>C</bold><italic><tp:taxon-name><tp:taxon-name-part taxon-name-part-type="genus" reg="Virola">V.</tp:taxon-name-part> <tp:taxon-name-part taxon-name-part-type="species" reg="chrysocarpa">chrysocarpa</tp:taxon-name-part></tp:taxon-name></italic> (<italic>O. Valverde 970</italic>, <named-content xmlns:xlink="http://www.w3.org/1999/xlink" content-type="dwc:institutional_code" xlink:type="simple">MO</named-content>) <bold>D</bold><italic><tp:taxon-name><tp:taxon-name-part taxon-name-part-type="genus" reg="Virola">V.</tp:taxon-name-part> <tp:taxon-name-part taxon-name-part-type="species" reg="elongata">elongata</tp:taxon-name-part></tp:taxon-name></italic> (<italic>G. McPherson 13674</italic>, <named-content xmlns:xlink="http://www.w3.org/1999/xlink" content-type="dwc:institutional_code" xlink:type="simple">MO</named-content>) <bold>E</bold><italic><tp:taxon-name><tp:taxon-name-part taxon-name-part-type="genus" reg="Virola">V.</tp:taxon-name-part> <tp:taxon-name-part taxon-name-part-type="species" reg="fosteri">fosteri</tp:taxon-name-part></tp:taxon-name></italic> (<italic>G. McPherson 20913</italic>, <named-content xmlns:xlink="http://www.w3.org/1999/xlink" content-type="dwc:institutional_code" xlink:type="simple">MO</named-content>) <bold>F</bold><italic><tp:taxon-name><tp:taxon-name-part taxon-name-part-type="genus" reg="Virola">V.</tp:taxon-name-part> <tp:taxon-name-part taxon-name-part-type="species" reg="guatemalensis">guatemalensis</tp:taxon-name-part></tp:taxon-name></italic> (<italic>R. Cedillo 3349</italic>, <named-content xmlns:xlink="http://www.w3.org/1999/xlink" content-type="dwc:institutional_code" xlink:type="simple">MO</named-content>) <bold>G</bold><italic><tp:taxon-name><tp:taxon-name-part taxon-name-part-type="genus" reg="Virola">V.</tp:taxon-name-part> <tp:taxon-name-part taxon-name-part-type="species" reg="koschnyi">koschnyi</tp:taxon-name-part></tp:taxon-name></italic> (<italic>R. E. Gereau et al. 3455</italic>, <named-content xmlns:xlink="http://www.w3.org/1999/xlink" content-type="dwc:institutional_code" xlink:type="simple">MO</named-content>) <bold>H</bold><italic><tp:taxon-name><tp:taxon-name-part taxon-name-part-type="genus" reg="Virola">V.</tp:taxon-name-part> <tp:taxon-name-part taxon-name-part-type="species" reg="laevigata">laevigata</tp:taxon-name-part></tp:taxon-name></italic> (<italic>R. Aguilar 2004</italic>, <named-content xmlns:xlink="http://www.w3.org/1999/xlink" content-type="dwc:institutional_code" xlink:type="simple">MO</named-content>) <bold>I</bold><italic><tp:taxon-name><tp:taxon-name-part taxon-name-part-type="genus" reg="Virola">V.</tp:taxon-name-part> <tp:taxon-name-part taxon-name-part-type="species" reg="megacarpa">megacarpa</tp:taxon-name-part></tp:taxon-name></italic> (<italic>J. A. Duke 15261</italic>, <named-content xmlns:xlink="http://www.w3.org/1999/xlink" content-type="dwc:institutional_code" xlink:type="simple">MO</named-content>) <bold>J</bold><italic><tp:taxon-name><tp:taxon-name-part taxon-name-part-type="genus" reg="Virola">V.</tp:taxon-name-part> <tp:taxon-name-part taxon-name-part-type="species" reg="montana">montana</tp:taxon-name-part></tp:taxon-name></italic> (<italic>E. Bello 855</italic>, <named-content xmlns:xlink="http://www.w3.org/1999/xlink" content-type="dwc:institutional_code" xlink:type="simple">MO</named-content>) <bold>K</bold><italic><tp:taxon-name><tp:taxon-name-part taxon-name-part-type="genus" reg="Virola">V.</tp:taxon-name-part> <tp:taxon-name-part taxon-name-part-type="species" reg="multiflora">multiflora</tp:taxon-name-part></tp:taxon-name></italic> (<italic>R. Rueda et al. 8196</italic>, <named-content xmlns:xlink="http://www.w3.org/1999/xlink" content-type="dwc:institutional_code" xlink:type="simple">MO</named-content>; inset, <italic>J. C. Sandino 3302</italic>, <named-content xmlns:xlink="http://www.w3.org/1999/xlink" content-type="dwc:institutional_code" xlink:type="simple">MO</named-content>) <bold>L</bold><italic><tp:taxon-name><tp:taxon-name-part taxon-name-part-type="genus" reg="Virola">V.</tp:taxon-name-part> <tp:taxon-name-part taxon-name-part-type="species" reg="nobilis">nobilis</tp:taxon-name-part></tp:taxon-name></italic> from Barro Colorado (<italic>R. J. Schmalzel 320</italic>, <named-content xmlns:xlink="http://www.w3.org/1999/xlink" content-type="dwc:institutional_code" xlink:type="simple">MO</named-content>) <bold>M</bold><italic><tp:taxon-name><tp:taxon-name-part taxon-name-part-type="genus" reg="Virola">V.</tp:taxon-name-part> <tp:taxon-name-part taxon-name-part-type="species" reg="otobifolia">otobifolia</tp:taxon-name-part></tp:taxon-name></italic> (<italic>G. de Nevers &amp; H. Herrera 7056</italic>, <named-content xmlns:xlink="http://www.w3.org/1999/xlink" content-type="dwc:institutional_code" xlink:type="simple">MO</named-content>) <bold>N</bold><italic><tp:taxon-name><tp:taxon-name-part taxon-name-part-type="genus" reg="Virola">V.</tp:taxon-name-part> <tp:taxon-name-part taxon-name-part-type="species" reg="sebifera">sebifera</tp:taxon-name-part></tp:taxon-name></italic> (<italic>F. Almeda et al. 5553</italic>, <named-content xmlns:xlink="http://www.w3.org/1999/xlink" content-type="dwc:institutional_code" xlink:type="simple">MO</named-content>) <bold>O</bold><italic><tp:taxon-name><tp:taxon-name-part taxon-name-part-type="genus" reg="Virola">V.</tp:taxon-name-part> <tp:taxon-name-part taxon-name-part-type="species" reg="nobilis">nobilis</tp:taxon-name-part></tp:taxon-name></italic> from Osa Peninsula (<italic>R. Aguilar 11186</italic>, <named-content xmlns:xlink="http://www.w3.org/1999/xlink" content-type="dwc:institutional_code" xlink:type="simple">MO</named-content>).</p></caption><graphic xmlns:xlink="http://www.w3.org/1999/xlink" xlink:href="phytokeys-134-001-g003.jpg" position="float" orientation="portrait" xlink:type="simple" id="oo_349085.jpg"><uri content-type="original_file" xlink:type="simple">https://binary.pensoft.net/fig/349085</uri></graphic></fig><fig id="F8" position="float" orientation="portrait"><object-id xmlns:xlink="http://www.w3.org/1999/xlink" content-type="doi" xlink:type="simple">10.3897/phytokeys.134.37979.figure8</object-id><object-id xmlns:xlink="http://www.w3.org/1999/xlink" content-type="arpha" xlink:type="simple">8231749D-96FC-5F0E-BA22-1175003DE3D2</object-id><label>Figure 8.</label><caption><p>Pattern of the lateral veins in Mesoamerican <italic><tp:taxon-name><tp:taxon-name-part taxon-name-part-type="genus" reg="Virola">Virola</tp:taxon-name-part></tp:taxon-name></italic><bold>A</bold><italic><tp:taxon-name><tp:taxon-name-part taxon-name-part-type="genus" reg="Virola">Virola</tp:taxon-name-part> <tp:taxon-name-part taxon-name-part-type="species" reg="allenii">allenii</tp:taxon-name-part></tp:taxon-name></italic> (<italic>K. Thomsen 1284</italic>, NO) <bold>B</bold><italic><tp:taxon-name><tp:taxon-name-part taxon-name-part-type="genus" reg="Virola">V.</tp:taxon-name-part> <tp:taxon-name-part taxon-name-part-type="species" reg="amistadensis">amistadensis</tp:taxon-name-part></tp:taxon-name></italic> (<italic>G. McPherson 8703</italic>, <named-content xmlns:xlink="http://www.w3.org/1999/xlink" content-type="dwc:institutional_code" xlink:type="simple">MO</named-content>) <bold>C</bold><italic><tp:taxon-name><tp:taxon-name-part taxon-name-part-type="genus" reg="Virola">V.</tp:taxon-name-part> <tp:taxon-name-part taxon-name-part-type="species" reg="chrysocarpa">chrysocarpa</tp:taxon-name-part></tp:taxon-name></italic> (<italic>B. Hammel et al.16864</italic>, <named-content xmlns:xlink="http://www.w3.org/1999/xlink" content-type="dwc:institutional_code" xlink:type="simple">MO</named-content>) <bold>D</bold><italic><tp:taxon-name><tp:taxon-name-part taxon-name-part-type="genus" reg="Virola">V.</tp:taxon-name-part> <tp:taxon-name-part taxon-name-part-type="species" reg="elongata">elongata</tp:taxon-name-part></tp:taxon-name></italic> (<italic>M. Correa &amp; R. L. Dressler 1078</italic>, <named-content xmlns:xlink="http://www.w3.org/1999/xlink" content-type="dwc:institutional_code" xlink:type="simple">MO</named-content>) <bold>E</bold><italic><tp:taxon-name><tp:taxon-name-part taxon-name-part-type="genus" reg="Virola">V.</tp:taxon-name-part> <tp:taxon-name-part taxon-name-part-type="species" reg="fosteri">fosteri</tp:taxon-name-part></tp:taxon-name></italic> (<italic>G. de Nevers 7226</italic>, <named-content xmlns:xlink="http://www.w3.org/1999/xlink" content-type="dwc:institutional_code" xlink:type="simple">MO</named-content>) <bold>F</bold><italic><tp:taxon-name><tp:taxon-name-part taxon-name-part-type="genus" reg="Virola">V.</tp:taxon-name-part> <tp:taxon-name-part taxon-name-part-type="species" reg="guatemalensis">guatemalensis</tp:taxon-name-part></tp:taxon-name></italic> (<italic>G. Ibarra 957</italic>, <named-content xmlns:xlink="http://www.w3.org/1999/xlink" content-type="dwc:institutional_code" xlink:type="simple">MO</named-content>) <bold>G</bold><italic><tp:taxon-name><tp:taxon-name-part taxon-name-part-type="genus" reg="Virola">V.</tp:taxon-name-part> <tp:taxon-name-part taxon-name-part-type="species" reg="koschnyi">koschnyi</tp:taxon-name-part></tp:taxon-name></italic> (<italic>J. Miller &amp; J. C. Sandino 1110</italic>, <named-content xmlns:xlink="http://www.w3.org/1999/xlink" content-type="dwc:institutional_code" xlink:type="simple">MO</named-content>) <bold>H</bold><italic><tp:taxon-name><tp:taxon-name-part taxon-name-part-type="genus" reg="Virola">V.</tp:taxon-name-part> <tp:taxon-name-part taxon-name-part-type="species" reg="laevigata">laevigata</tp:taxon-name-part></tp:taxon-name></italic> (<italic>N. Zamora &amp; T. D. Pennington 1583</italic>, <named-content xmlns:xlink="http://www.w3.org/1999/xlink" content-type="dwc:institutional_code" xlink:type="simple">MO</named-content>) <bold>I</bold><italic><tp:taxon-name><tp:taxon-name-part taxon-name-part-type="genus" reg="Virola">V.</tp:taxon-name-part> <tp:taxon-name-part taxon-name-part-type="species" reg="megacarpa">megacarpa</tp:taxon-name-part></tp:taxon-name></italic> (<italic>G. de Nevers 5184</italic>, <named-content xmlns:xlink="http://www.w3.org/1999/xlink" content-type="dwc:institutional_code" xlink:type="simple">MO</named-content>) <bold>J</bold><italic><tp:taxon-name><tp:taxon-name-part taxon-name-part-type="genus" reg="Virola">V.</tp:taxon-name-part> <tp:taxon-name-part taxon-name-part-type="species" reg="montana">montana</tp:taxon-name-part></tp:taxon-name></italic> (<italic>E. Lépiz &amp; J. F. Morales 284</italic>, <named-content xmlns:xlink="http://www.w3.org/1999/xlink" content-type="dwc:institutional_code" xlink:type="simple">MO</named-content>) <bold>K</bold><italic><tp:taxon-name><tp:taxon-name-part taxon-name-part-type="genus" reg="Virola">V.</tp:taxon-name-part> <tp:taxon-name-part taxon-name-part-type="species" reg="multiflora">multiflora</tp:taxon-name-part></tp:taxon-name></italic> (<italic>J. Manzanares 3561</italic>, <named-content xmlns:xlink="http://www.w3.org/1999/xlink" content-type="dwc:institutional_code" xlink:type="simple">MO</named-content>) <bold>L</bold><italic><tp:taxon-name><tp:taxon-name-part taxon-name-part-type="genus" reg="Virola">V.</tp:taxon-name-part> <tp:taxon-name-part taxon-name-part-type="species" reg="nobilis">nobilis</tp:taxon-name-part></tp:taxon-name></italic> from Barro Colorado (<italic>R. J. Schmalzel 320</italic>, <named-content xmlns:xlink="http://www.w3.org/1999/xlink" content-type="dwc:institutional_code" xlink:type="simple">MO</named-content>) <bold>M</bold><italic><tp:taxon-name><tp:taxon-name-part taxon-name-part-type="genus" reg="Virola">V.</tp:taxon-name-part> <tp:taxon-name-part taxon-name-part-type="species" reg="otobifolia">otobifolia</tp:taxon-name-part></tp:taxon-name></italic> (<italic>G. de Nevers et al. 7530</italic>, <named-content xmlns:xlink="http://www.w3.org/1999/xlink" content-type="dwc:institutional_code" xlink:type="simple">MO</named-content>) <bold>N</bold><italic><tp:taxon-name><tp:taxon-name-part taxon-name-part-type="genus" reg="Virola">V.</tp:taxon-name-part> <tp:taxon-name-part taxon-name-part-type="species" reg="sebifera">sebifera</tp:taxon-name-part></tp:taxon-name></italic> (<italic>T. B. Croat 5959</italic>, <named-content xmlns:xlink="http://www.w3.org/1999/xlink" content-type="dwc:institutional_code" xlink:type="simple">MO</named-content>) <bold>O</bold><italic><tp:taxon-name><tp:taxon-name-part taxon-name-part-type="genus" reg="Virola">V.</tp:taxon-name-part> <tp:taxon-name-part taxon-name-part-type="species" reg="nobilis">nobilis</tp:taxon-name-part></tp:taxon-name></italic> from Osa Peninsula (<italic>R. Aguilar 11186</italic>, <named-content xmlns:xlink="http://www.w3.org/1999/xlink" content-type="dwc:institutional_code" xlink:type="simple">MO</named-content>).</p></caption><graphic xmlns:xlink="http://www.w3.org/1999/xlink" xlink:href="phytokeys-134-001-g008.jpg" position="float" orientation="portrait" xlink:type="simple" id="oo_349090.jpg"><uri content-type="original_file" xlink:type="simple">https://binary.pensoft.net/fig/349090</uri></graphic></fig><fig id="F4" position="float" orientation="portrait"><object-id xmlns:xlink="http://www.w3.org/1999/xlink" content-type="doi" xlink:type="simple">10.3897/phytokeys.134.37979.figure4</object-id><object-id xmlns:xlink="http://www.w3.org/1999/xlink" content-type="arpha" xlink:type="simple">37248A74-7CFB-55C8-8948-7C7DE4BA5BFC</object-id><label>Figure 4.</label><caption><p>Fruits of Mesoameican <italic><tp:taxon-name><tp:taxon-name-part taxon-name-part-type="genus" reg="Virola">Virola</tp:taxon-name-part></tp:taxon-name></italic>, organised in groups of morphologically similar species <bold>A</bold><italic><tp:taxon-name><tp:taxon-name-part taxon-name-part-type="genus" reg="Virola">V.</tp:taxon-name-part> <tp:taxon-name-part taxon-name-part-type="species" reg="allenii">allenii</tp:taxon-name-part></tp:taxon-name></italic> (<italic>P. H. Allen 6727</italic>, GH) <bold>B</bold><italic><tp:taxon-name><tp:taxon-name-part taxon-name-part-type="genus" reg="Virola">V.</tp:taxon-name-part> <tp:taxon-name-part taxon-name-part-type="species" reg="amistadensis">amistadensis</tp:taxon-name-part></tp:taxon-name></italic> (<italic>G. McPherson 9715</italic>, <named-content xmlns:xlink="http://www.w3.org/1999/xlink" content-type="dwc:institutional_code" xlink:type="simple">MO</named-content>) <bold>C</bold><italic><tp:taxon-name><tp:taxon-name-part taxon-name-part-type="genus" reg="Virola">V.</tp:taxon-name-part> <tp:taxon-name-part taxon-name-part-type="species" reg="otobifolia">otobifolia</tp:taxon-name-part></tp:taxon-name></italic> (<italic>A. Gentry &amp; S. Mori 14199</italic>, <named-content xmlns:xlink="http://www.w3.org/1999/xlink" content-type="dwc:institutional_code" xlink:type="simple">MO</named-content>) <bold>D</bold><italic><tp:taxon-name><tp:taxon-name-part taxon-name-part-type="genus" reg="Virola">V.</tp:taxon-name-part> <tp:taxon-name-part taxon-name-part-type="species" reg="macrocarpa">macrocarpa</tp:taxon-name-part></tp:taxon-name></italic> (<italic>A. E. Lawrance 675</italic>, <named-content xmlns:xlink="http://www.w3.org/1999/xlink" content-type="dwc:institutional_code" xlink:type="simple">MO</named-content>) <bold>E</bold><italic><tp:taxon-name><tp:taxon-name-part taxon-name-part-type="genus" reg="Virola">V.</tp:taxon-name-part> <tp:taxon-name-part taxon-name-part-type="species" reg="chrysocarpa">chrysocarpa</tp:taxon-name-part></tp:taxon-name></italic> (<italic>B. Hammel et al.16864</italic>, <named-content xmlns:xlink="http://www.w3.org/1999/xlink" content-type="dwc:institutional_code" xlink:type="simple">MO</named-content>) <bold>F</bold><italic><tp:taxon-name><tp:taxon-name-part taxon-name-part-type="genus" reg="Virola">V.</tp:taxon-name-part> <tp:taxon-name-part taxon-name-part-type="species" reg="koschnyi">koschnyi</tp:taxon-name-part></tp:taxon-name></italic> (<italic>R. Robles 1587</italic>, <named-content xmlns:xlink="http://www.w3.org/1999/xlink" content-type="dwc:institutional_code" xlink:type="simple">MO</named-content>) <bold>G</bold><italic><tp:taxon-name><tp:taxon-name-part taxon-name-part-type="genus" reg="Virola">V.</tp:taxon-name-part> <tp:taxon-name-part taxon-name-part-type="species" reg="guatemalensis">guatemalensis</tp:taxon-name-part></tp:taxon-name></italic> (<italic>S. Sinaca 1542</italic>, <named-content xmlns:xlink="http://www.w3.org/1999/xlink" content-type="dwc:institutional_code" xlink:type="simple">MO</named-content>) <bold>H</bold><italic><tp:taxon-name><tp:taxon-name-part taxon-name-part-type="genus" reg="Virola">V.</tp:taxon-name-part> <tp:taxon-name-part taxon-name-part-type="species" reg="montana">montana</tp:taxon-name-part></tp:taxon-name></italic> (<italic>J. Utley &amp; K. Utley 5054</italic>, <named-content xmlns:xlink="http://www.w3.org/1999/xlink" content-type="dwc:institutional_code" xlink:type="simple">MO</named-content>) <bold>I</bold><italic><tp:taxon-name><tp:taxon-name-part taxon-name-part-type="genus" reg="Virola">V.</tp:taxon-name-part> <tp:taxon-name-part taxon-name-part-type="species" reg="fosteri">fosteri</tp:taxon-name-part></tp:taxon-name></italic> (<italic>S. Mori &amp; J. Kallunki 4891</italic>, <named-content xmlns:xlink="http://www.w3.org/1999/xlink" content-type="dwc:institutional_code" xlink:type="simple">MO</named-content>) <bold>J</bold><italic><tp:taxon-name><tp:taxon-name-part taxon-name-part-type="genus" reg="Virola">V.</tp:taxon-name-part> <tp:taxon-name-part taxon-name-part-type="species" reg="multiflora">multiflora</tp:taxon-name-part></tp:taxon-name></italic> (<italic>R. Rueda et a.l 9960</italic>, <named-content xmlns:xlink="http://www.w3.org/1999/xlink" content-type="dwc:institutional_code" xlink:type="simple">MO</named-content>) <bold>K</bold><italic><tp:taxon-name><tp:taxon-name-part taxon-name-part-type="genus" reg="Virola">V.</tp:taxon-name-part> <tp:taxon-name-part taxon-name-part-type="species" reg="sebifera">sebifera</tp:taxon-name-part></tp:taxon-name></italic> (<italic>T. B. Croat 5959</italic>, <named-content xmlns:xlink="http://www.w3.org/1999/xlink" content-type="dwc:institutional_code" xlink:type="simple">MO</named-content>) <bold>L</bold><italic><tp:taxon-name><tp:taxon-name-part taxon-name-part-type="genus" reg="Virola">V.</tp:taxon-name-part> <tp:taxon-name-part taxon-name-part-type="species" reg="elongata">elongata</tp:taxon-name-part></tp:taxon-name></italic> (<italic>J. D. Dwyer &amp; M. Correa 8420</italic>, <named-content xmlns:xlink="http://www.w3.org/1999/xlink" content-type="dwc:institutional_code" xlink:type="simple">MO</named-content>) <bold>M</bold><italic><tp:taxon-name><tp:taxon-name-part taxon-name-part-type="genus" reg="Virola">V.</tp:taxon-name-part> <tp:taxon-name-part taxon-name-part-type="species" reg="laevigata">laevigata</tp:taxon-name-part></tp:taxon-name></italic> (<italic>R. Aguilar 1585</italic>, <named-content xmlns:xlink="http://www.w3.org/1999/xlink" content-type="dwc:institutional_code" xlink:type="simple">MO</named-content>) <bold>N</bold><italic><tp:taxon-name><tp:taxon-name-part taxon-name-part-type="genus" reg="Virola">V.</tp:taxon-name-part> <tp:taxon-name-part taxon-name-part-type="species" reg="nobilis">nobilis</tp:taxon-name-part></tp:taxon-name></italic> from Barro Colorado (<italic>T. B. Croat 8090</italic>, <named-content xmlns:xlink="http://www.w3.org/1999/xlink" content-type="dwc:institutional_code" xlink:type="simple">MO</named-content>) <bold>O</bold><italic><tp:taxon-name><tp:taxon-name-part taxon-name-part-type="genus" reg="Virola">V.</tp:taxon-name-part> <tp:taxon-name-part taxon-name-part-type="species" reg="nobilis">nobilis</tp:taxon-name-part></tp:taxon-name></italic> from the Osa Peninsula (<italic>G. Herrera 4222</italic>, <named-content xmlns:xlink="http://www.w3.org/1999/xlink" content-type="dwc:institutional_code" xlink:type="simple">MO</named-content>) <bold>P</bold><italic><tp:taxon-name><tp:taxon-name-part taxon-name-part-type="genus" reg="Virola">V.</tp:taxon-name-part> <tp:taxon-name-part taxon-name-part-type="species" reg="megacarpa">megacarpa</tp:taxon-name-part></tp:taxon-name></italic> (<italic>G. de Nevers 5184</italic>, <named-content xmlns:xlink="http://www.w3.org/1999/xlink" content-type="dwc:institutional_code" xlink:type="simple">MO</named-content>). Scale bars: 1 cm.</p></caption><graphic xmlns:xlink="http://www.w3.org/1999/xlink" xlink:href="phytokeys-134-001-g004.jpg" position="float" orientation="portrait" xlink:type="simple" id="oo_349086.jpg"><uri content-type="original_file" xlink:type="simple">https://binary.pensoft.net/fig/349086</uri></graphic></fig><fig id="F18" position="float" orientation="portrait"><object-id xmlns:xlink="http://www.w3.org/1999/xlink" content-type="doi" xlink:type="simple">10.3897/phytokeys.134.37979.figure18</object-id><object-id xmlns:xlink="http://www.w3.org/1999/xlink" content-type="arpha" xlink:type="simple">D0E9FB28-44AC-55B5-8031-F18E0F0AB26A</object-id><label>Figure 18.</label><caption><p>Geographic distribution of <italic><tp:taxon-name><tp:taxon-name-part taxon-name-part-type="genus" reg="Virola">Virola</tp:taxon-name-part> <tp:taxon-name-part taxon-name-part-type="species" reg="koschnyi">koschnyi</tp:taxon-name-part></tp:taxon-name></italic> (<bold>A</bold>), <italic><tp:taxon-name><tp:taxon-name-part taxon-name-part-type="genus" reg="Virola">V.</tp:taxon-name-part> <tp:taxon-name-part taxon-name-part-type="species" reg="laevigata">laevigata</tp:taxon-name-part></tp:taxon-name></italic> (<bold>B</bold>), <italic><tp:taxon-name><tp:taxon-name-part taxon-name-part-type="genus" reg="Virola">V.</tp:taxon-name-part> <tp:taxon-name-part taxon-name-part-type="species" reg="megacarpa">megacarpa</tp:taxon-name-part></tp:taxon-name></italic> (<bold>C</bold>), <italic><tp:taxon-name><tp:taxon-name-part taxon-name-part-type="genus" reg="Virola">V.</tp:taxon-name-part> <tp:taxon-name-part taxon-name-part-type="species" reg="montana">montana</tp:taxon-name-part></tp:taxon-name></italic> (<bold>D</bold>), <italic><tp:taxon-name><tp:taxon-name-part taxon-name-part-type="genus" reg="Virola">V.</tp:taxon-name-part> <tp:taxon-name-part taxon-name-part-type="species" reg="multiflora">multiflora</tp:taxon-name-part></tp:taxon-name></italic> (<bold>E</bold>) and <italic><tp:taxon-name><tp:taxon-name-part taxon-name-part-type="genus" reg="Virola">V.</tp:taxon-name-part> <tp:taxon-name-part taxon-name-part-type="species" reg="nobilis">nobilis</tp:taxon-name-part></tp:taxon-name></italic> (<bold>F</bold>).</p></caption><graphic xmlns:xlink="http://www.w3.org/1999/xlink" xlink:href="phytokeys-134-001-g018.jpg" position="float" orientation="portrait" xlink:type="simple" id="oo_349100.jpg"><uri content-type="original_file" xlink:type="simple">https://binary.pensoft.net/fig/349100</uri></graphic></fig></tp:treatment-sec><ref-list><ref id="B99"><mixed-citation xmlns:xlink="http://www.w3.org/1999/xlink" xlink:type="simple"><person-group><name name-style="western"><surname>Standley</surname><given-names>PC</given-names></name><name name-style="western"><surname>Steyermark</surname><given-names>JA</given-names></name></person-group> (<year>1946</year>) <article-title><tp:taxon-name><tp:taxon-name-part taxon-name-part-type="family">Myristicaceae</tp:taxon-name-part></tp:taxon-name>.</article-title> In: <person-group><name name-style="western"><surname>Standley</surname><given-names>PC</given-names></name><name name-style="western"><surname>Steyermark</surname><given-names>JA</given-names></name></person-group> (<role>Eds</role>) <issue-title>Flora of Guatemala – Part IV.</issue-title><source>Fieldiana: Botany 24(4)</source>, <fpage>294</fpage>–<lpage>299</lpage>.</mixed-citation></ref><ref id="B46"><mixed-citation xmlns:xlink="http://www.w3.org/1999/xlink" xlink:type="simple"><person-group><name name-style="western"><surname>Jiménez</surname><given-names>Q</given-names></name></person-group> (<year>2007</year>) <article-title><tp:taxon-name><tp:taxon-name-part taxon-name-part-type="family">Myristicaceae</tp:taxon-name-part></tp:taxon-name>.</article-title> In: <person-group><name name-style="western"><surname>Hammel</surname><given-names>BE</given-names></name><name name-style="western"><surname>Grayum</surname><given-names>MH</given-names></name><name name-style="western"><surname>Herrera</surname><given-names>C</given-names></name><name name-style="western"><surname>Zamora</surname><given-names>N</given-names></name></person-group> (<role>Eds</role>) <issue-title>Manual de Plantas de Costa Rica. Vol. VI.</issue-title><source>Monographs in Systematic Botany from the Missouri Botanical Garden</source><volume>111</volume>: <fpage>684</fpage>–<lpage>691</lpage>.</mixed-citation></ref><ref id="B77"><mixed-citation xmlns:xlink="http://www.w3.org/1999/xlink" xlink:type="simple"><person-group><name name-style="western"><surname>Rodrigues</surname><given-names>WA</given-names></name></person-group> (<year>2008</year>) <article-title><tp:taxon-name><tp:taxon-name-part taxon-name-part-type="family">Myristicaceae</tp:taxon-name-part></tp:taxon-name>.</article-title> In: <person-group><name name-style="western"><surname>Hokche</surname><given-names>O</given-names></name><name name-style="western"><surname>Berry</surname><given-names>PE</given-names></name><name name-style="western"><surname>Huber</surname><given-names>O</given-names></name></person-group> (<role>Eds</role>) <issue-title>Nuevo Catálogo de la Flora Vascular de Venezuela.</issue-title><source>Fundación Instituto Botánico de Venezuela, Caracas</source>, <fpage>512</fpage>–<lpage>515</lpage>.</mixed-citation></ref></ref-list></tp:taxon-treatment>
