# Supplementary material for: A taxonomic synopsis of Virola (Myristicaceae) in Mesoamerica, including six new species
Source: PhytoKeys. 2019 Oct 23;134:1–82. doi: 10.3897/phytokeys.134.37979 (PMC6821834; doi:10.3897/phytokeys.134.37979)
Supplement: XML Treatment for Virola otobifolia [file phytokeys.134.37979-treatment13.xml]

<!DOCTYPE tp:taxon-treatment
  PUBLIC "-//TaxonX//DTD Taxonomic Treatment Publishing DTD v0 20100105//EN" "tax-treatment-NSO.dtd">
<tp:taxon-treatment xmlns:tp="http://www.plazi.org/taxpub"><tp:treatment-meta><kwd-group><label>Taxon classification</label><kwd><named-content xmlns:xlink="http://www.w3.org/1999/xlink" content-type="kingdom">Plantae</named-content></kwd><kwd><named-content xmlns:xlink="http://www.w3.org/1999/xlink" content-type="order">Magnoliales</named-content></kwd><kwd><named-content xmlns:xlink="http://www.w3.org/1999/xlink" content-type="family">Myristicaceae</named-content></kwd></kwd-group><mixed-citation publication-type="journal"><person-group><name><surname>Santamaría-Aguilar</surname><given-names>Daniel</given-names></name><name><surname>Aguilar</surname><given-names>Reinaldo</given-names></name><name><surname>Lagomarsino</surname><given-names>Laura P.</given-names></name></person-group><article-title>A taxonomic synopsis of <italic><tp:taxon-name><tp:taxon-name-part taxon-name-part-type="genus" reg="Virola">Virola</tp:taxon-name-part></tp:taxon-name></italic> (<tp:taxon-name><tp:taxon-name-part taxon-name-part-type="family">Myristicaceae</tp:taxon-name-part></tp:taxon-name>) in Mesoamerica, including six new species</article-title><source>PhytoKeys</source><day>23</day><month>10</month><year>2019</year><volume>134</volume><fpage>1</fpage><lpage>82</lpage><pub-id pub-id-type="doi">10.3897/phytokeys.134.37979</pub-id></mixed-citation></tp:treatment-meta><tp:nomenclature><label>13.</label><tp:taxon-name><object-id xmlns:xlink="http://www.w3.org/1999/xlink" content-type="arpha" xlink:type="simple">8269F333-FCF1-547F-9629-0F179013CC7F</object-id>
            <tp:taxon-name-part taxon-name-part-type="genus" reg="Virola">Virola</tp:taxon-name-part>
            <tp:taxon-name-part taxon-name-part-type="species" reg="otobifolia">otobifolia</tp:taxon-name-part>
            <object-id xmlns:xlink="http://www.w3.org/1999/xlink" content-type="ipni" xlink:type="simple">urn:lsid:ipni.org:names:77202553-1</object-id>
          </tp:taxon-name><tp:taxon-authority>D.Santam.</tp:taxon-authority><tp:taxon-status xmlns:xlink="http://www.w3.org/1999/xlink" xlink:type="simple">sp. nov.</tp:taxon-status><xref ref-type="fig" rid="F7">Figs 7D</xref><xref ref-type="fig" rid="F23">, 23A–E</xref><xref ref-type="fig" rid="F26">, 26</xref></tp:nomenclature><tp:treatment-sec sec-type="diagnosis" id="SECID0E13HK"><title>Diagnosis.</title><p>Species most similar to <italic><tp:taxon-name><tp:taxon-name-part taxon-name-part-type="genus" reg="Virola">Virola</tp:taxon-name-part> <tp:taxon-name-part taxon-name-part-type="species" reg="macrocarpa">macrocarpa</tp:taxon-name-part></tp:taxon-name></italic> in having leaf blades that are discolorous abaxially with stellate, sessile trichomes with a reddish central portion and similar number of lateral veins (10–16) that are not densely spaced. However, it differs in its leaves with dense, but inconspicuously pubescent leaf undersides (vs. inconspicuously puberulent) with 2–4 veins per 5 cm that are 1.7–3 cm apart (vs. 4–5 veins per 5 cm, 0.8–1.5 cm apart) and fruits that are (2.7–) 3.5–4.5 × (1.9–) 2.3–2.9 cm, densely tomentose with persistent trichomes, a rugose surface when dry and a line of dehiscence that is conspicuously carinate (vs. 2.7–3.3 × 2–2.3 cm, tomentellous, with caducous, dust-like trichomes, a smooth surface when dry, the line of dehiscence slightly carinate), as well as the production of thicker pericarp [(2.7–) 3–4.7 mm vs. 1.8–3 mm thick].</p></tp:treatment-sec><tp:treatment-sec sec-type="material" id="SECID0EL4HK"><title>Type.</title><p>Panama. [Panamá: Chepo], El Llano Cartí road 6.9 km N of Panamerican Highway, 350–500 m elev., 23 Jan 1977 (fr), <italic>J. P. Folsom 1440</italic> (holotype: <named-content xmlns:xlink="http://www.w3.org/1999/xlink" content-type="dwc:institutional_code" xlink:type="simple">MO</named-content>-2 sheets! [2601823, MO117643, 5551400, MO299335]; isotype: PMA!* [101093, PMA111119]).</p></tp:treatment-sec><tp:treatment-sec sec-type="description" id="SECID0E24HK"><title>Description.</title><p><bold><italic>Tree</italic></bold> 6–30 m × 24.9–37.3 cm DBH; bark not described. <bold><italic>Exudate</italic></bold> from the trunk sometimes described as red, watery-red, or black-reddish. <bold><italic>Twigs</italic></bold> 0.23–0.34 cm, terete to slightly flattened, glabrescent to puberulent, trichomes stellate to irregularly stellate, ferruginous to greyish. <bold><italic>Leaves</italic></bold>: petiole (1–) 1.3–2 × 0.19–0.44 cm, flat to very slightly canaliculate, tomentose, the trichomes stellate; leaf blades (14–) 18.2–42.5 × (4.1–) 7.3–14.2 cm, oblong to elliptic; adaxial surface of mature leaf blades brown (sometimes shining) when dry, glabrous or sometimes with scattered stellate trichomes (especially along the veins), the surface smooth; abaxial surface when drying whitish-greyish or sometimes very light brown, dense but inconspicuously pubescent, trichomes stellate, sessile, the central part of the trichome usually reddish, contrasting in colour with the hyaline branches to reddish-clear, with 4–11 branches, the branches ± 0.01–0.05 mm, persistent; lateral veins 10–16 per side, 2–4 veins per 5 cm, 1.7–3 cm apart, the same colour as the adaxial surface, on adaxial surface flat to slightly sunken, on abaxial surface slightly elevated, arcuate, slightly anastomosing near the margin and without forming a very marked intramarginal vein; tertiary veins barely visible on both surfaces; midvein adaxially elevated, but submerged in a channel, abaxially raised, triangular to rounded, tomentose; base acute to obtuse, sometimes slightly cordate, not revolute, flat; margin flat to slightly revolute; apex acuminate. <bold><italic>Staminate inflorescences</italic></bold> 3.5–9.5 cm long, axillary either at a leaf or at a leafless node, axes flattened or irregularly flattened, tomentose, with trichomes irregularly stellate to irregularly dendritic, brown to ferruginous; peduncle 1.4–2.2 × 0.22–0.34 cm long; bracts not seen; terminal fascicles lax, with 5–13 flowers. <bold><italic>Staminate flower</italic></bold> with the pedicel 1.5–2 mm long; receptacle 0.7–1.5 mm wide; ; perianth 2.5–2.8 mm long, infundibuliform, yellow or brown when fresh, connate by 0.9–1.5 mm long, abaxial surface pubescent with brown trichomes, adaxial surface glabrous or with few trichomes close to the base; lobes 3 (4), 1.2–1.5 × 0.9–1.1 mm; stamens 3 (–6), the filament column 0.9–1 mm long, straight and very thickened throughout its length, fleshy, constricted at the apex; anthers 0.6–1 mm long; apiculus ca. 0.1 mm long, acute to apiculate, connate or slightly separate. <bold><italic>Pistillate inflorescences</italic></bold> 3.2–4 cm long (immature), axillary, axes flattened or irregularly flattened, tomentose, with trichomes stellate, brown to ferruginous; peduncle 0.6–1.2 × ca. 3.2 cm long; bracts not seen. <bold><italic>Pistillate flowers</italic></bold> not seen. <bold><italic>Infructescence</italic></bold> 3.2–5 cm long, with (1–) 2–4 fruits, peduncle 1–3.5 × 0.35–0.53 cm. <bold><italic>Fruits</italic></bold> (2.7–) 3.5–4.5 × (1.9–) 2.3–2.9 cm, ellipsoid, shortly stipitate, densely tomentose, the trichomes stellate, ferruginous, persistent, the surface rugose when dry, the line of dehiscence conspicuously carinate, the base obtuse to subtruncate, the apex acute to acuminate, brown (possibly by pubescence), although presumably green when fresh; pericarp (2.7–) 3–4.7 mm thick; pedicel 0.5–0.8 (–1) cm long; seed 2.5–2.8 × 1.5–1.7 cm, the testa dark brown when dry, markedly grooved; aril described as red when fresh, brown to blackish when dry, membranaceous, with a dry texture, thin, laciniate in narrow bands distally.</p></tp:treatment-sec><tp:treatment-sec sec-type="description" id="SECID0EB6HK"><title>Distinctive characters.</title><p><italic><tp:taxon-name><tp:taxon-name-part taxon-name-part-type="genus" reg="Virola">Virola</tp:taxon-name-part> <tp:taxon-name-part taxon-name-part-type="species" reg="otobifolia">otobifolia</tp:taxon-name-part></tp:taxon-name></italic> is recognised by its large leaf blades with well-spaced lateral veins (Fig. <xref ref-type="fig" rid="F8">8M</xref>) and a whitish abaxial surface that is covered with stellate, sessile trichomes (Fig. <xref ref-type="fig" rid="F3">3M</xref>); staminate flowers that have a filament column that is straight and very thickened throughout its length, except where it is constricted at the apex and anthers that are almost the same length as the filament column; and its large fruits with thick pericarp that are densely tomentose and with a conspicuously carinate line of dehiscence (Fig. <xref ref-type="fig" rid="F4">4C</xref>).</p></tp:treatment-sec><tp:treatment-sec sec-type="etymology" id="SECID0E56HK"><title>Etymology.</title><p>The specific epithet refers to the similarity of the leaf blades with <italic><tp:taxon-name><tp:taxon-name-part taxon-name-part-type="genus" reg="Otoba">Otoba</tp:taxon-name-part></tp:taxon-name></italic>, another member of <tp:taxon-name><tp:taxon-name-part taxon-name-part-type="family">Myristicaceae</tp:taxon-name-part></tp:taxon-name>. This epithet was, in part, inspired by the fact that some of the first collections of this new species were initially confused with this genus (as <italic><tp:taxon-name><tp:taxon-name-part taxon-name-part-type="genus" reg="Dialyanthera">Dialyanthera</tp:taxon-name-part></tp:taxon-name></italic> Warb.; e.g. <italic>A. Gentry &amp; S. Mori 14199</italic>, <named-content xmlns:xlink="http://www.w3.org/1999/xlink" content-type="dwc:institutional_code" xlink:type="simple">MO</named-content>).</p></tp:treatment-sec><tp:treatment-sec sec-type="distribution" id="SECID0ECBAM"><title>Distribution.</title><p><italic><tp:taxon-name><tp:taxon-name-part taxon-name-part-type="genus" reg="Virola">Virola</tp:taxon-name-part> <tp:taxon-name-part taxon-name-part-type="species" reg="otobifolia">otobifolia</tp:taxon-name-part></tp:taxon-name></italic> is only known in Panama (Colón, Panamá and San Blas), where it is found on the Caribbean slope (Fig. <xref ref-type="fig" rid="F27">27A</xref>). It has been recorded between 50–850 m elevation.</p><fig id="F26" position="float" orientation="portrait"><object-id xmlns:xlink="http://www.w3.org/1999/xlink" content-type="doi" xlink:type="simple">10.3897/phytokeys.134.37979.figure26</object-id><object-id xmlns:xlink="http://www.w3.org/1999/xlink" content-type="arpha" xlink:type="simple">1A975239-788A-502E-BF53-39CCDCEFBBCF</object-id><label>Figure 26.</label><caption><p><italic><tp:taxon-name><tp:taxon-name-part taxon-name-part-type="genus" reg="Virola">Virola</tp:taxon-name-part> <tp:taxon-name-part taxon-name-part-type="species" reg="otobifolia">otobifolia</tp:taxon-name-part></tp:taxon-name></italic><bold>A</bold> branch with leaves and inflorescences <bold>B</bold> fruits. Drawn by Pedro Juarez, based on <italic>S. Mori &amp; J. Kallunki 5542</italic> (<bold>A</bold>) and <italic>J. P. Folsom 1440</italic> (<bold>B</bold>).</p></caption><graphic xmlns:xlink="http://www.w3.org/1999/xlink" xlink:href="phytokeys-134-001-g026.jpg" position="float" orientation="portrait" xlink:type="simple" id="oo_349108.jpg"><uri content-type="original_file" xlink:type="simple">https://binary.pensoft.net/fig/349108</uri></graphic></fig><fig id="F27" position="float" orientation="portrait"><object-id xmlns:xlink="http://www.w3.org/1999/xlink" content-type="doi" xlink:type="simple">10.3897/phytokeys.134.37979.figure27</object-id><object-id xmlns:xlink="http://www.w3.org/1999/xlink" content-type="arpha" xlink:type="simple">418FB33C-1577-5DB9-A168-48E0B11D47E5</object-id><label>Figure 27.</label><caption><p>Geographic distribution of <italic><tp:taxon-name><tp:taxon-name-part taxon-name-part-type="genus" reg="Virola">Virola</tp:taxon-name-part> <tp:taxon-name-part taxon-name-part-type="species" reg="otobifolia">otobifolia</tp:taxon-name-part></tp:taxon-name></italic> (<bold>A</bold>) and <italic><tp:taxon-name><tp:taxon-name-part taxon-name-part-type="genus" reg="Virola">V.</tp:taxon-name-part> <tp:taxon-name-part taxon-name-part-type="species" reg="sebifera">sebifera</tp:taxon-name-part></tp:taxon-name></italic> (<bold>B</bold>).</p></caption><graphic xmlns:xlink="http://www.w3.org/1999/xlink" xlink:href="phytokeys-134-001-g027.jpg" position="float" orientation="portrait" xlink:type="simple" id="oo_349109.jpg"><uri content-type="original_file" xlink:type="simple">https://binary.pensoft.net/fig/349109</uri></graphic></fig></tp:treatment-sec><tp:treatment-sec sec-type="Preliminary conservation status" id="SECID0ECEAM"><title>Preliminary conservation status.</title><p><italic><tp:taxon-name><tp:taxon-name-part taxon-name-part-type="genus" reg="Virola">Virola</tp:taxon-name-part> <tp:taxon-name-part taxon-name-part-type="species" reg="obtobifolia">obtobifolia</tp:taxon-name-part></tp:taxon-name></italic> is Endangered following IUCN criteria B1a and B2a. Justifying this status, it has both a small <abbrev xmlns:xlink="http://www.w3.org/1999/xlink" xlink:title="extent of occurrence" id="ABBRID0ETEAM" xlink:type="simple">EOO</abbrev> (3,269 km<sup>2</sup>) and <abbrev xmlns:xlink="http://www.w3.org/1999/xlink" xlink:title="area of occupancy" id="ABBRID0EZEAM" xlink:type="simple">AOO</abbrev> (36 km<sup>2</sup>) and is known from only five localities.</p></tp:treatment-sec><tp:treatment-sec sec-type="Common names" id="SECID0E6EAM"><title>Common names.</title><p>Panama: velario, miguelario; cuinur burwi, putmas (Kuna).</p></tp:treatment-sec><tp:treatment-sec sec-type="phenology" id="SECID0EEFAM"><title>Phenology.</title><p><italic><tp:taxon-name><tp:taxon-name-part taxon-name-part-type="genus" reg="Virola">Virola</tp:taxon-name-part> <tp:taxon-name-part taxon-name-part-type="species" reg="otobifolia">otobifolia</tp:taxon-name-part></tp:taxon-name></italic> has been recorded with flowers and fruits in February to April and one collection with fruits was made in October.</p></tp:treatment-sec><tp:treatment-sec sec-type="description" id="SECID0EVFAM"><title>Field characters.</title><p>Exudate is slow to appear and is watery and red-black. Leaf blades are whitish abaxially. Flowers have yellow perianth. Fruits are green, but appearing brown (possibly due to pubescence).</p></tp:treatment-sec><tp:treatment-sec sec-type="discussion" id="SECID0E1FAM"><title>Discussion.</title><p>Specimens of <italic><tp:taxon-name><tp:taxon-name-part taxon-name-part-type="genus" reg="Virola">Virola</tp:taxon-name-part> <tp:taxon-name-part taxon-name-part-type="species" reg="otobifolia">otobifolia</tp:taxon-name-part></tp:taxon-name></italic> have been confused with and identified as <italic><tp:taxon-name><tp:taxon-name-part taxon-name-part-type="genus" reg="Virola">V.</tp:taxon-name-part> <tp:taxon-name-part taxon-name-part-type="species" reg="macrocarpa">macrocarpa</tp:taxon-name-part></tp:taxon-name></italic> (e.g. <xref ref-type="bibr" rid="B17">Correa et al. 2004</xref>; <xref ref-type="bibr" rid="B15">Condit et al. 2011</xref>) (Figs <xref ref-type="fig" rid="F4">4D</xref>, <xref ref-type="fig" rid="F7">7C</xref>), probably due to the similar size of the fruits and the leaf morphology (i.e. large discolorous leaf blades, with stellate, sessile trichomes with a reddish centre, and lateral veins that are well-separated). However, it is easily distinguished by the leaf width, pubescence on abaxial surface of the leaves, the number of lateral veins, fruit morphology and habitat; a comparative table of these two species is presented in Table <xref ref-type="table" rid="T7">7</xref>.</p><table-wrap id="T7" position="float" orientation="portrait"><label>Table 7.</label><caption><p>Morphological comparison between <italic><tp:taxon-name><tp:taxon-name-part taxon-name-part-type="genus" reg="Virola">Virola</tp:taxon-name-part> <tp:taxon-name-part taxon-name-part-type="species" reg="otobifolia">otobifolia</tp:taxon-name-part></tp:taxon-name></italic> and <italic><tp:taxon-name><tp:taxon-name-part taxon-name-part-type="genus" reg="Virola">V.</tp:taxon-name-part> <tp:taxon-name-part taxon-name-part-type="species" reg="macrocarpa">macrocarpa</tp:taxon-name-part></tp:taxon-name></italic>.</p></caption><table id="TID0EUFFK" rules="all"><tbody><tr><th rowspan="1" colspan="1">Characters</th><th rowspan="1" colspan="1">
                    <italic><tp:taxon-name><tp:taxon-name-part taxon-name-part-type="genus" reg="Virola">V.</tp:taxon-name-part> <tp:taxon-name-part taxon-name-part-type="species" reg="otobifolia">otobifolia</tp:taxon-name-part></tp:taxon-name></italic>
                  </th><th rowspan="1" colspan="1">
                    <italic><tp:taxon-name><tp:taxon-name-part taxon-name-part-type="genus" reg="Virola">V.</tp:taxon-name-part> <tp:taxon-name-part taxon-name-part-type="species" reg="macrocarpa">macrocarpa</tp:taxon-name-part></tp:taxon-name></italic>
                  </th></tr><tr><td rowspan="1" colspan="1">Leaf blades</td><td rowspan="1" colspan="1">(14–) 18.2–42.5 × (4.1–) 7.3–14.2 cm; dense, but inconspicuously pubescent on abaxial side</td><td rowspan="1" colspan="1">20–40 × 7–11 cm; inconspicuously puberulent on abaxial side<sup>*</sup></td></tr><tr><td rowspan="1" colspan="1">Lateral veins</td><td rowspan="1" colspan="1">10–16 per side, 2–4 veins per 5 cm, 1.7–3 cm apart</td><td rowspan="1" colspan="1">14–16 per side<sup>*</sup>, 4–5 veins per 5 cm, 0.8–1.5 cm apart</td></tr><tr><td rowspan="1" colspan="1">Petiole</td><td rowspan="1" colspan="1">(1–) 1.3–2 × 0.19–0.44 cm</td><td rowspan="1" colspan="1">1.5–2.3<sup>*</sup> × 0.18–0.23 cm</td></tr><tr><td rowspan="1" colspan="1">Fruit</td><td rowspan="1" colspan="1">(2.7–) 3.5–4.5 × (1.9–) 2.3–2.9 cm; densely tomentose, with persistent trichomes; the surface rugose when dry, the line of dehiscence conspicuously carinate.</td><td rowspan="1" colspan="1">2.7–3.3 × 2–2.3 cm<sup>*</sup>; tomentellous, with cauducous trichomes that are dust-like when they fall; the surface smooth when dry, the line of dehiscence slightly carinate.</td></tr><tr><td rowspan="1" colspan="1">Pericarp</td><td rowspan="1" colspan="1">(2.7–) 3–4.7 mm thick</td><td rowspan="1" colspan="1">1.8–3 mm thick</td></tr><tr><td rowspan="1" colspan="1">Habitat</td><td rowspan="1" colspan="1">Lowland or premontane rain forest, Central Panama (Panamá, San Blas) at 50–850 m elevation</td><td rowspan="1" colspan="1">Montane forests at high elevations Andes of Colombia (Boyacá) at 1100 m elevation<sup>*</sup></td></tr></tbody></table><table-wrap-foot><fn><p><sup>*</sup> From <xref ref-type="bibr" rid="B90">Smith and Wodehouse 1938</xref> (except the pericarp).
            </p></fn></table-wrap-foot></table-wrap><p>Two similar species from Mesoamerica that resemble <italic><tp:taxon-name><tp:taxon-name-part taxon-name-part-type="genus" reg="Virola">Virola</tp:taxon-name-part> <tp:taxon-name-part taxon-name-part-type="species" reg="otobifolia">otobifolia</tp:taxon-name-part></tp:taxon-name></italic> are: <italic><tp:taxon-name><tp:taxon-name-part taxon-name-part-type="genus" reg="Virola">V.</tp:taxon-name-part> <tp:taxon-name-part taxon-name-part-type="species" reg="allenii">allenii</tp:taxon-name-part></tp:taxon-name></italic> (Figs <xref ref-type="fig" rid="F6">6</xref>, <xref ref-type="fig" rid="F7">7A</xref>), which ocurrs in the lowland wet forest on the Pacific slope of Costa Rica and <italic><tp:taxon-name><tp:taxon-name-part taxon-name-part-type="genus" reg="Virola">V.</tp:taxon-name-part> <tp:taxon-name-part taxon-name-part-type="species" reg="amistadensis">amistadensis</tp:taxon-name-part></tp:taxon-name></italic> (Fig. <xref ref-type="fig" rid="F7">7B</xref>) from montane forests of Costa Rica and Panama on the Caribbean slope. Morphological comparison between these species is presented in Table <xref ref-type="table" rid="T3">3</xref>.</p></tp:treatment-sec><tp:treatment-sec sec-type="notes" id="SECID0EVNAM"><title>Notes.</title><p>The holotype, deposited at Missouri Botanical Garden (<named-content xmlns:xlink="http://www.w3.org/1999/xlink" content-type="dwc:institutional_code" xlink:type="simple">MO</named-content>), represents a single collection mounted on two sheets that are clearly labelled (“Sheet 1 of 2,” “Sheet 2 of 2) as being parts of the same specimen (ICN Art. 8.3) (<xref ref-type="bibr" rid="B105">Turland et al. 2018</xref>).</p></tp:treatment-sec><tp:treatment-sec sec-type="material" id="SECID0EHOAM"><title>Specimens examined.</title><p><bold>Panama. Colón</bold>: Teck Cominco Petaquilla, 200 m elev., 21 Feb 2008 (fl bud), <italic>G. McPherson 20135</italic> (<named-content xmlns:xlink="http://www.w3.org/1999/xlink" content-type="dwc:institutional_code" xlink:type="simple">MO</named-content>!); [Donoso] Westernmost part of province, site of proposed copper mine (INMET), 150 m elev., 12 Apr 2009 (fr), <italic>G. McPherson 20905</italic> (<named-content xmlns:xlink="http://www.w3.org/1999/xlink" content-type="dwc:institutional_code" xlink:type="simple">MO</named-content>!). <bold>Panamá</bold>: [Chepo] El Llano Cartí road, near El Llano, [460 m elev.], 27 Mar 1976 (fr), <italic>T. B. Croat 33725</italic> (<named-content xmlns:xlink="http://www.w3.org/1999/xlink" content-type="dwc:institutional_code" xlink:type="simple">MO</named-content>!); Cerro Jefe, Parque Nacional Chagres, [985 m elev.], 17 Jan 2002 (fr), <italic>N. Flores &amp; R. Aizprúa B3156</italic> (<named-content xmlns:xlink="http://www.w3.org/1999/xlink" content-type="dwc:institutional_code" xlink:type="simple">MO</named-content>!); [Chepo] El Llano Cartí road 18 km from Pan-Americana Highway, 330–370 m elev., 14 Feb 1975 (fr), <italic>A. Gentry &amp; S. Mori 14199</italic> (<named-content xmlns:xlink="http://www.w3.org/1999/xlink" content-type="dwc:institutional_code" xlink:type="simple">MO</named-content>!, SCZ!*); El Llano-Carti road, 12.7 km N from Pan American Highway, 350 m elev., 15 Feb 1975 (fl bud), <italic>A. Gentry &amp; S. Mori 14213</italic> (<named-content xmlns:xlink="http://www.w3.org/1999/xlink" content-type="dwc:institutional_code" xlink:type="simple">MO</named-content>!); below Cerro Jefe, along road to Río Pacora, 850 m elev., 09 Jan 1986 (fr), <italic>G. McPherson 7946</italic> (<named-content xmlns:xlink="http://www.w3.org/1999/xlink" content-type="dwc:institutional_code" xlink:type="simple">INPA</named-content>!*, <named-content xmlns:xlink="http://www.w3.org/1999/xlink" content-type="dwc:institutional_code" xlink:type="simple">MO</named-content>!, PMA!*). <bold>San Blas</bold>: El Llano-Cartí road, 24.5–25 km from PanAmerican highway, [250–350 m elev.], 12 Apr 1975 (♂ fl), <italic>S. Mori &amp; J. Kallunki 5542</italic> (<named-content xmlns:xlink="http://www.w3.org/1999/xlink" content-type="dwc:institutional_code" xlink:type="simple">MO</named-content>!); El Llano-Carti road, 350 m elev., 01 Oct 1984 (fr), <italic>G. de Nevers &amp; H. Herrera 3981</italic> (<named-content xmlns:xlink="http://www.w3.org/1999/xlink" content-type="dwc:institutional_code" xlink:type="simple">MO</named-content>!, <named-content xmlns:xlink="http://www.w3.org/1999/xlink" content-type="dwc:institutional_code" xlink:type="simple">MEXU</named-content>!*, PMA!*); Cangandí, 30 m elev., 10 Feb 1986 (fr), <italic>G. de Nevers &amp; H. Herrera 7056</italic> (<named-content xmlns:xlink="http://www.w3.org/1999/xlink" content-type="dwc:institutional_code" xlink:type="simple">MO</named-content>!, <named-content xmlns:xlink="http://www.w3.org/1999/xlink" content-type="dwc:institutional_code" xlink:type="simple">INPA</named-content>!*, PMA!*); ibid, 10 Feb 1986 (fl bud), <italic>G. de Nevers &amp; H. Herrera 7068</italic> (<named-content xmlns:xlink="http://www.w3.org/1999/xlink" content-type="dwc:institutional_code" xlink:type="simple">MO</named-content>!, <named-content xmlns:xlink="http://www.w3.org/1999/xlink" content-type="dwc:institutional_code" xlink:type="simple">INPA</named-content>!*); Cangandí, 30 m elev., 27 Mar 1986 (fr), <italic>G. de Nevers et al. 7430</italic> (<named-content xmlns:xlink="http://www.w3.org/1999/xlink" content-type="dwc:institutional_code" xlink:type="simple">MO</named-content>-2 sheets!, PMA!*); ibid, 27 Mar 1986 (fl bud), <italic>G. de Nevers et al. 7448</italic> (<named-content xmlns:xlink="http://www.w3.org/1999/xlink" content-type="dwc:institutional_code" xlink:type="simple">MO</named-content>!); ibid, 27 Mar 1986 (♂ fl), <italic>G. de Nevers et al. 7530</italic> (<named-content xmlns:xlink="http://www.w3.org/1999/xlink" content-type="dwc:institutional_code" xlink:type="simple">MEXU</named-content>!*, <named-content xmlns:xlink="http://www.w3.org/1999/xlink" content-type="dwc:institutional_code" xlink:type="simple">MO</named-content>!, PMA!*); ibid, 27 Mar 1986 (fl bud), <italic>G. de Nevers et al. 7605, 7607</italic> (<named-content xmlns:xlink="http://www.w3.org/1999/xlink" content-type="dwc:institutional_code" xlink:type="simple">MEXU</named-content>!*, <named-content xmlns:xlink="http://www.w3.org/1999/xlink" content-type="dwc:institutional_code" xlink:type="simple">MO</named-content>!, PMA!*).</p></tp:treatment-sec><tp:treatment-sec><!--Section generated to contain objects referenced in tp:taxon-treatment.--><fig id="F7" position="float" orientation="portrait"><object-id xmlns:xlink="http://www.w3.org/1999/xlink" content-type="doi" xlink:type="simple">10.3897/phytokeys.134.37979.figure7</object-id><object-id xmlns:xlink="http://www.w3.org/1999/xlink" content-type="arpha" xlink:type="simple">639077E1-FEF2-5858-9991-0624DC8E389F</object-id><label>Figure 7.</label><caption><p>Comparisons of <italic><tp:taxon-name><tp:taxon-name-part taxon-name-part-type="genus" reg="Virola">Virola</tp:taxon-name-part> <tp:taxon-name-part taxon-name-part-type="species" reg="macrocarpa">macrocarpa</tp:taxon-name-part></tp:taxon-name></italic> with similar species in Mesoamerica <bold>A</bold><italic><tp:taxon-name><tp:taxon-name-part taxon-name-part-type="genus" reg="Virola">V.</tp:taxon-name-part> <tp:taxon-name-part taxon-name-part-type="species" reg="allenii">allenii</tp:taxon-name-part></tp:taxon-name></italic> (<italic>P. H. Allen 5763</italic>, F; inset fruits, from <italic>P. H. Allen 6727</italic>, GH) <bold>B</bold><italic><tp:taxon-name><tp:taxon-name-part taxon-name-part-type="genus" reg="Virola">V.</tp:taxon-name-part> <tp:taxon-name-part taxon-name-part-type="species" reg="amistadensis">amistadensis</tp:taxon-name-part></tp:taxon-name></italic> (<italic>G. McPherson 9717</italic>, <named-content xmlns:xlink="http://www.w3.org/1999/xlink" content-type="dwc:institutional_code" xlink:type="simple">MO</named-content>; inset fruits, from <italic>G. McPherson 9715</italic>, <named-content xmlns:xlink="http://www.w3.org/1999/xlink" content-type="dwc:institutional_code" xlink:type="simple">MO</named-content>) <bold>C</bold><italic><tp:taxon-name><tp:taxon-name-part taxon-name-part-type="genus" reg="Virola">V.</tp:taxon-name-part> <tp:taxon-name-part taxon-name-part-type="species" reg="macrocarpa">macrocarpa</tp:taxon-name-part></tp:taxon-name></italic> (<italic>A. E. Lawrance 675</italic>, <named-content xmlns:xlink="http://www.w3.org/1999/xlink" content-type="dwc:institutional_code" xlink:type="simple">MO</named-content>) <bold>D</bold><italic><tp:taxon-name><tp:taxon-name-part taxon-name-part-type="genus" reg="Virola">V.</tp:taxon-name-part> <tp:taxon-name-part taxon-name-part-type="species" reg="otobifolia">otobifolia</tp:taxon-name-part></tp:taxon-name></italic> (<italic>J. P. Folsom 1440</italic>, <named-content xmlns:xlink="http://www.w3.org/1999/xlink" content-type="dwc:institutional_code" xlink:type="simple">MO</named-content>). Image courtesy of Field Museum (<bold>A</bold>).</p></caption><graphic xmlns:xlink="http://www.w3.org/1999/xlink" xlink:href="phytokeys-134-001-g007.jpg" position="float" orientation="portrait" xlink:type="simple" id="oo_349089.jpg"><uri content-type="original_file" xlink:type="simple">https://binary.pensoft.net/fig/349089</uri></graphic></fig><fig id="F23" position="float" orientation="portrait"><object-id xmlns:xlink="http://www.w3.org/1999/xlink" content-type="doi" xlink:type="simple">10.3897/phytokeys.134.37979.figure23</object-id><object-id xmlns:xlink="http://www.w3.org/1999/xlink" content-type="arpha" xlink:type="simple">0DE999EC-56E0-516B-9077-7A750A9294BA</object-id><label>Figure 23.</label><caption><p><italic><tp:taxon-name><tp:taxon-name-part taxon-name-part-type="genus" reg="Virola">Virola</tp:taxon-name-part> <tp:taxon-name-part taxon-name-part-type="species" reg="otobifolia">otobifolia</tp:taxon-name-part></tp:taxon-name></italic><bold>A</bold> branch with leaf blades showing both surfaces and inflorescences <bold>B</bold> leaf blade, venation and base on abaxial surface <bold>C</bold> infructescence <bold>D</bold> fruits <bold>E</bold> detail of fruit, showing an aril of an immature fruit. <italic><tp:taxon-name><tp:taxon-name-part taxon-name-part-type="genus" reg="Virola">Virola</tp:taxon-name-part> <tp:taxon-name-part taxon-name-part-type="species" reg="surinamensis">surinamensis</tp:taxon-name-part></tp:taxon-name></italic>. <bold>F</bold> Branch with inflorescences <bold>G, H</bold> leaf blade on adaxial (<bold>G</bold>) and abaxial surface (<bold>H</bold>). <bold>I</bold> Infructescence <bold>J</bold> detail of fruits, including a longitudinal section of an immature fruit. Photos by Rolando Pérez (<bold>A, B</bold> from <ext-link xmlns:xlink="http://www.w3.org/1999/xlink" xlink:type="simple" ext-link-type="uri" xlink:href="https://stricollections.org/portal/index.php">https://stricollections.org/portal/index.php</ext-link>); Jerry Harrison (<bold>C</bold>), Alwyn H. Gentry (<bold>D, E</bold> from <ext-link xmlns:xlink="http://www.w3.org/1999/xlink" xlink:type="simple" ext-link-type="uri" xlink:href="http://www.tropicos.org">http://www.tropicos.org</ext-link>) and John P. Janovec (<bold>F–J</bold> from <ext-link xmlns:xlink="http://www.w3.org/1999/xlink" xlink:type="simple" ext-link-type="uri" xlink:href="http://atrium.andesamazon.org/">http://atrium.andesamazon.org/</ext-link>).</p></caption><graphic xmlns:xlink="http://www.w3.org/1999/xlink" xlink:href="phytokeys-134-001-g023.jpg" position="float" orientation="portrait" xlink:type="simple" id="oo_349105.jpg"><uri content-type="original_file" xlink:type="simple">https://binary.pensoft.net/fig/349105</uri></graphic></fig><fig id="F8" position="float" orientation="portrait"><object-id xmlns:xlink="http://www.w3.org/1999/xlink" content-type="doi" xlink:type="simple">10.3897/phytokeys.134.37979.figure8</object-id><object-id xmlns:xlink="http://www.w3.org/1999/xlink" content-type="arpha" xlink:type="simple">8231749D-96FC-5F0E-BA22-1175003DE3D2</object-id><label>Figure 8.</label><caption><p>Pattern of the lateral veins in Mesoamerican <italic><tp:taxon-name><tp:taxon-name-part taxon-name-part-type="genus" reg="Virola">Virola</tp:taxon-name-part></tp:taxon-name></italic><bold>A</bold><italic><tp:taxon-name><tp:taxon-name-part taxon-name-part-type="genus" reg="Virola">Virola</tp:taxon-name-part> <tp:taxon-name-part taxon-name-part-type="species" reg="allenii">allenii</tp:taxon-name-part></tp:taxon-name></italic> (<italic>K. Thomsen 1284</italic>, NO) <bold>B</bold><italic><tp:taxon-name><tp:taxon-name-part taxon-name-part-type="genus" reg="Virola">V.</tp:taxon-name-part> <tp:taxon-name-part taxon-name-part-type="species" reg="amistadensis">amistadensis</tp:taxon-name-part></tp:taxon-name></italic> (<italic>G. McPherson 8703</italic>, <named-content xmlns:xlink="http://www.w3.org/1999/xlink" content-type="dwc:institutional_code" xlink:type="simple">MO</named-content>) <bold>C</bold><italic><tp:taxon-name><tp:taxon-name-part taxon-name-part-type="genus" reg="Virola">V.</tp:taxon-name-part> <tp:taxon-name-part taxon-name-part-type="species" reg="chrysocarpa">chrysocarpa</tp:taxon-name-part></tp:taxon-name></italic> (<italic>B. Hammel et al.16864</italic>, <named-content xmlns:xlink="http://www.w3.org/1999/xlink" content-type="dwc:institutional_code" xlink:type="simple">MO</named-content>) <bold>D</bold><italic><tp:taxon-name><tp:taxon-name-part taxon-name-part-type="genus" reg="Virola">V.</tp:taxon-name-part> <tp:taxon-name-part taxon-name-part-type="species" reg="elongata">elongata</tp:taxon-name-part></tp:taxon-name></italic> (<italic>M. Correa &amp; R. L. Dressler 1078</italic>, <named-content xmlns:xlink="http://www.w3.org/1999/xlink" content-type="dwc:institutional_code" xlink:type="simple">MO</named-content>) <bold>E</bold><italic><tp:taxon-name><tp:taxon-name-part taxon-name-part-type="genus" reg="Virola">V.</tp:taxon-name-part> <tp:taxon-name-part taxon-name-part-type="species" reg="fosteri">fosteri</tp:taxon-name-part></tp:taxon-name></italic> (<italic>G. de Nevers 7226</italic>, <named-content xmlns:xlink="http://www.w3.org/1999/xlink" content-type="dwc:institutional_code" xlink:type="simple">MO</named-content>) <bold>F</bold><italic><tp:taxon-name><tp:taxon-name-part taxon-name-part-type="genus" reg="Virola">V.</tp:taxon-name-part> <tp:taxon-name-part taxon-name-part-type="species" reg="guatemalensis">guatemalensis</tp:taxon-name-part></tp:taxon-name></italic> (<italic>G. Ibarra 957</italic>, <named-content xmlns:xlink="http://www.w3.org/1999/xlink" content-type="dwc:institutional_code" xlink:type="simple">MO</named-content>) <bold>G</bold><italic><tp:taxon-name><tp:taxon-name-part taxon-name-part-type="genus" reg="Virola">V.</tp:taxon-name-part> <tp:taxon-name-part taxon-name-part-type="species" reg="koschnyi">koschnyi</tp:taxon-name-part></tp:taxon-name></italic> (<italic>J. Miller &amp; J. C. Sandino 1110</italic>, <named-content xmlns:xlink="http://www.w3.org/1999/xlink" content-type="dwc:institutional_code" xlink:type="simple">MO</named-content>) <bold>H</bold><italic><tp:taxon-name><tp:taxon-name-part taxon-name-part-type="genus" reg="Virola">V.</tp:taxon-name-part> <tp:taxon-name-part taxon-name-part-type="species" reg="laevigata">laevigata</tp:taxon-name-part></tp:taxon-name></italic> (<italic>N. Zamora &amp; T. D. Pennington 1583</italic>, <named-content xmlns:xlink="http://www.w3.org/1999/xlink" content-type="dwc:institutional_code" xlink:type="simple">MO</named-content>) <bold>I</bold><italic><tp:taxon-name><tp:taxon-name-part taxon-name-part-type="genus" reg="Virola">V.</tp:taxon-name-part> <tp:taxon-name-part taxon-name-part-type="species" reg="megacarpa">megacarpa</tp:taxon-name-part></tp:taxon-name></italic> (<italic>G. de Nevers 5184</italic>, <named-content xmlns:xlink="http://www.w3.org/1999/xlink" content-type="dwc:institutional_code" xlink:type="simple">MO</named-content>) <bold>J</bold><italic><tp:taxon-name><tp:taxon-name-part taxon-name-part-type="genus" reg="Virola">V.</tp:taxon-name-part> <tp:taxon-name-part taxon-name-part-type="species" reg="montana">montana</tp:taxon-name-part></tp:taxon-name></italic> (<italic>E. Lépiz &amp; J. F. Morales 284</italic>, <named-content xmlns:xlink="http://www.w3.org/1999/xlink" content-type="dwc:institutional_code" xlink:type="simple">MO</named-content>) <bold>K</bold><italic><tp:taxon-name><tp:taxon-name-part taxon-name-part-type="genus" reg="Virola">V.</tp:taxon-name-part> <tp:taxon-name-part taxon-name-part-type="species" reg="multiflora">multiflora</tp:taxon-name-part></tp:taxon-name></italic> (<italic>J. Manzanares 3561</italic>, <named-content xmlns:xlink="http://www.w3.org/1999/xlink" content-type="dwc:institutional_code" xlink:type="simple">MO</named-content>) <bold>L</bold><italic><tp:taxon-name><tp:taxon-name-part taxon-name-part-type="genus" reg="Virola">V.</tp:taxon-name-part> <tp:taxon-name-part taxon-name-part-type="species" reg="nobilis">nobilis</tp:taxon-name-part></tp:taxon-name></italic> from Barro Colorado (<italic>R. J. Schmalzel 320</italic>, <named-content xmlns:xlink="http://www.w3.org/1999/xlink" content-type="dwc:institutional_code" xlink:type="simple">MO</named-content>) <bold>M</bold><italic><tp:taxon-name><tp:taxon-name-part taxon-name-part-type="genus" reg="Virola">V.</tp:taxon-name-part> <tp:taxon-name-part taxon-name-part-type="species" reg="otobifolia">otobifolia</tp:taxon-name-part></tp:taxon-name></italic> (<italic>G. de Nevers et al. 7530</italic>, <named-content xmlns:xlink="http://www.w3.org/1999/xlink" content-type="dwc:institutional_code" xlink:type="simple">MO</named-content>) <bold>N</bold><italic><tp:taxon-name><tp:taxon-name-part taxon-name-part-type="genus" reg="Virola">V.</tp:taxon-name-part> <tp:taxon-name-part taxon-name-part-type="species" reg="sebifera">sebifera</tp:taxon-name-part></tp:taxon-name></italic> (<italic>T. B. Croat 5959</italic>, <named-content xmlns:xlink="http://www.w3.org/1999/xlink" content-type="dwc:institutional_code" xlink:type="simple">MO</named-content>) <bold>O</bold><italic><tp:taxon-name><tp:taxon-name-part taxon-name-part-type="genus" reg="Virola">V.</tp:taxon-name-part> <tp:taxon-name-part taxon-name-part-type="species" reg="nobilis">nobilis</tp:taxon-name-part></tp:taxon-name></italic> from Osa Peninsula (<italic>R. Aguilar 11186</italic>, <named-content xmlns:xlink="http://www.w3.org/1999/xlink" content-type="dwc:institutional_code" xlink:type="simple">MO</named-content>).</p></caption><graphic xmlns:xlink="http://www.w3.org/1999/xlink" xlink:href="phytokeys-134-001-g008.jpg" position="float" orientation="portrait" xlink:type="simple" id="oo_349090.jpg"><uri content-type="original_file" xlink:type="simple">https://binary.pensoft.net/fig/349090</uri></graphic></fig><fig id="F3" position="float" orientation="portrait"><object-id xmlns:xlink="http://www.w3.org/1999/xlink" content-type="doi" xlink:type="simple">10.3897/phytokeys.134.37979.figure3</object-id><object-id xmlns:xlink="http://www.w3.org/1999/xlink" content-type="arpha" xlink:type="simple">E9BA5D4C-B786-51C6-BD6E-3D8C6E0B6D7B</object-id><label>Figure 3.</label><caption><p>Trichomes in Mesoamerican <italic><tp:taxon-name><tp:taxon-name-part taxon-name-part-type="genus" reg="Virola">Virola</tp:taxon-name-part></tp:taxon-name></italic><bold>A</bold><italic><tp:taxon-name><tp:taxon-name-part taxon-name-part-type="genus" reg="Virola">Virola</tp:taxon-name-part> <tp:taxon-name-part taxon-name-part-type="species" reg="allenii">allenii</tp:taxon-name-part></tp:taxon-name></italic> (<italic>R. Aguilar 2224</italic>, <named-content xmlns:xlink="http://www.w3.org/1999/xlink" content-type="dwc:institutional_code" xlink:type="simple">MO</named-content>) <bold>B</bold><italic><tp:taxon-name><tp:taxon-name-part taxon-name-part-type="genus" reg="Virola">V.</tp:taxon-name-part> <tp:taxon-name-part taxon-name-part-type="species" reg="amistadensis">amistadensis</tp:taxon-name-part></tp:taxon-name></italic> (<italic>G. McPherson 8703</italic>, <named-content xmlns:xlink="http://www.w3.org/1999/xlink" content-type="dwc:institutional_code" xlink:type="simple">MO</named-content>) <bold>C</bold><italic><tp:taxon-name><tp:taxon-name-part taxon-name-part-type="genus" reg="Virola">V.</tp:taxon-name-part> <tp:taxon-name-part taxon-name-part-type="species" reg="chrysocarpa">chrysocarpa</tp:taxon-name-part></tp:taxon-name></italic> (<italic>O. Valverde 970</italic>, <named-content xmlns:xlink="http://www.w3.org/1999/xlink" content-type="dwc:institutional_code" xlink:type="simple">MO</named-content>) <bold>D</bold><italic><tp:taxon-name><tp:taxon-name-part taxon-name-part-type="genus" reg="Virola">V.</tp:taxon-name-part> <tp:taxon-name-part taxon-name-part-type="species" reg="elongata">elongata</tp:taxon-name-part></tp:taxon-name></italic> (<italic>G. McPherson 13674</italic>, <named-content xmlns:xlink="http://www.w3.org/1999/xlink" content-type="dwc:institutional_code" xlink:type="simple">MO</named-content>) <bold>E</bold><italic><tp:taxon-name><tp:taxon-name-part taxon-name-part-type="genus" reg="Virola">V.</tp:taxon-name-part> <tp:taxon-name-part taxon-name-part-type="species" reg="fosteri">fosteri</tp:taxon-name-part></tp:taxon-name></italic> (<italic>G. McPherson 20913</italic>, <named-content xmlns:xlink="http://www.w3.org/1999/xlink" content-type="dwc:institutional_code" xlink:type="simple">MO</named-content>) <bold>F</bold><italic><tp:taxon-name><tp:taxon-name-part taxon-name-part-type="genus" reg="Virola">V.</tp:taxon-name-part> <tp:taxon-name-part taxon-name-part-type="species" reg="guatemalensis">guatemalensis</tp:taxon-name-part></tp:taxon-name></italic> (<italic>R. Cedillo 3349</italic>, <named-content xmlns:xlink="http://www.w3.org/1999/xlink" content-type="dwc:institutional_code" xlink:type="simple">MO</named-content>) <bold>G</bold><italic><tp:taxon-name><tp:taxon-name-part taxon-name-part-type="genus" reg="Virola">V.</tp:taxon-name-part> <tp:taxon-name-part taxon-name-part-type="species" reg="koschnyi">koschnyi</tp:taxon-name-part></tp:taxon-name></italic> (<italic>R. E. Gereau et al. 3455</italic>, <named-content xmlns:xlink="http://www.w3.org/1999/xlink" content-type="dwc:institutional_code" xlink:type="simple">MO</named-content>) <bold>H</bold><italic><tp:taxon-name><tp:taxon-name-part taxon-name-part-type="genus" reg="Virola">V.</tp:taxon-name-part> <tp:taxon-name-part taxon-name-part-type="species" reg="laevigata">laevigata</tp:taxon-name-part></tp:taxon-name></italic> (<italic>R. Aguilar 2004</italic>, <named-content xmlns:xlink="http://www.w3.org/1999/xlink" content-type="dwc:institutional_code" xlink:type="simple">MO</named-content>) <bold>I</bold><italic><tp:taxon-name><tp:taxon-name-part taxon-name-part-type="genus" reg="Virola">V.</tp:taxon-name-part> <tp:taxon-name-part taxon-name-part-type="species" reg="megacarpa">megacarpa</tp:taxon-name-part></tp:taxon-name></italic> (<italic>J. A. Duke 15261</italic>, <named-content xmlns:xlink="http://www.w3.org/1999/xlink" content-type="dwc:institutional_code" xlink:type="simple">MO</named-content>) <bold>J</bold><italic><tp:taxon-name><tp:taxon-name-part taxon-name-part-type="genus" reg="Virola">V.</tp:taxon-name-part> <tp:taxon-name-part taxon-name-part-type="species" reg="montana">montana</tp:taxon-name-part></tp:taxon-name></italic> (<italic>E. Bello 855</italic>, <named-content xmlns:xlink="http://www.w3.org/1999/xlink" content-type="dwc:institutional_code" xlink:type="simple">MO</named-content>) <bold>K</bold><italic><tp:taxon-name><tp:taxon-name-part taxon-name-part-type="genus" reg="Virola">V.</tp:taxon-name-part> <tp:taxon-name-part taxon-name-part-type="species" reg="multiflora">multiflora</tp:taxon-name-part></tp:taxon-name></italic> (<italic>R. Rueda et al. 8196</italic>, <named-content xmlns:xlink="http://www.w3.org/1999/xlink" content-type="dwc:institutional_code" xlink:type="simple">MO</named-content>; inset, <italic>J. C. Sandino 3302</italic>, <named-content xmlns:xlink="http://www.w3.org/1999/xlink" content-type="dwc:institutional_code" xlink:type="simple">MO</named-content>) <bold>L</bold><italic><tp:taxon-name><tp:taxon-name-part taxon-name-part-type="genus" reg="Virola">V.</tp:taxon-name-part> <tp:taxon-name-part taxon-name-part-type="species" reg="nobilis">nobilis</tp:taxon-name-part></tp:taxon-name></italic> from Barro Colorado (<italic>R. J. Schmalzel 320</italic>, <named-content xmlns:xlink="http://www.w3.org/1999/xlink" content-type="dwc:institutional_code" xlink:type="simple">MO</named-content>) <bold>M</bold><italic><tp:taxon-name><tp:taxon-name-part taxon-name-part-type="genus" reg="Virola">V.</tp:taxon-name-part> <tp:taxon-name-part taxon-name-part-type="species" reg="otobifolia">otobifolia</tp:taxon-name-part></tp:taxon-name></italic> (<italic>G. de Nevers &amp; H. Herrera 7056</italic>, <named-content xmlns:xlink="http://www.w3.org/1999/xlink" content-type="dwc:institutional_code" xlink:type="simple">MO</named-content>) <bold>N</bold><italic><tp:taxon-name><tp:taxon-name-part taxon-name-part-type="genus" reg="Virola">V.</tp:taxon-name-part> <tp:taxon-name-part taxon-name-part-type="species" reg="sebifera">sebifera</tp:taxon-name-part></tp:taxon-name></italic> (<italic>F. Almeda et al. 5553</italic>, <named-content xmlns:xlink="http://www.w3.org/1999/xlink" content-type="dwc:institutional_code" xlink:type="simple">MO</named-content>) <bold>O</bold><italic><tp:taxon-name><tp:taxon-name-part taxon-name-part-type="genus" reg="Virola">V.</tp:taxon-name-part> <tp:taxon-name-part taxon-name-part-type="species" reg="nobilis">nobilis</tp:taxon-name-part></tp:taxon-name></italic> from Osa Peninsula (<italic>R. Aguilar 11186</italic>, <named-content xmlns:xlink="http://www.w3.org/1999/xlink" content-type="dwc:institutional_code" xlink:type="simple">MO</named-content>).</p></caption><graphic xmlns:xlink="http://www.w3.org/1999/xlink" xlink:href="phytokeys-134-001-g003.jpg" position="float" orientation="portrait" xlink:type="simple" id="oo_349085.jpg"><uri content-type="original_file" xlink:type="simple">https://binary.pensoft.net/fig/349085</uri></graphic></fig><fig id="F4" position="float" orientation="portrait"><object-id xmlns:xlink="http://www.w3.org/1999/xlink" content-type="doi" xlink:type="simple">10.3897/phytokeys.134.37979.figure4</object-id><object-id xmlns:xlink="http://www.w3.org/1999/xlink" content-type="arpha" xlink:type="simple">37248A74-7CFB-55C8-8948-7C7DE4BA5BFC</object-id><label>Figure 4.</label><caption><p>Fruits of Mesoameican <italic><tp:taxon-name><tp:taxon-name-part taxon-name-part-type="genus" reg="Virola">Virola</tp:taxon-name-part></tp:taxon-name></italic>, organised in groups of morphologically similar species <bold>A</bold><italic><tp:taxon-name><tp:taxon-name-part taxon-name-part-type="genus" reg="Virola">V.</tp:taxon-name-part> <tp:taxon-name-part taxon-name-part-type="species" reg="allenii">allenii</tp:taxon-name-part></tp:taxon-name></italic> (<italic>P. H. Allen 6727</italic>, GH) <bold>B</bold><italic><tp:taxon-name><tp:taxon-name-part taxon-name-part-type="genus" reg="Virola">V.</tp:taxon-name-part> <tp:taxon-name-part taxon-name-part-type="species" reg="amistadensis">amistadensis</tp:taxon-name-part></tp:taxon-name></italic> (<italic>G. McPherson 9715</italic>, <named-content xmlns:xlink="http://www.w3.org/1999/xlink" content-type="dwc:institutional_code" xlink:type="simple">MO</named-content>) <bold>C</bold><italic><tp:taxon-name><tp:taxon-name-part taxon-name-part-type="genus" reg="Virola">V.</tp:taxon-name-part> <tp:taxon-name-part taxon-name-part-type="species" reg="otobifolia">otobifolia</tp:taxon-name-part></tp:taxon-name></italic> (<italic>A. Gentry &amp; S. Mori 14199</italic>, <named-content xmlns:xlink="http://www.w3.org/1999/xlink" content-type="dwc:institutional_code" xlink:type="simple">MO</named-content>) <bold>D</bold><italic><tp:taxon-name><tp:taxon-name-part taxon-name-part-type="genus" reg="Virola">V.</tp:taxon-name-part> <tp:taxon-name-part taxon-name-part-type="species" reg="macrocarpa">macrocarpa</tp:taxon-name-part></tp:taxon-name></italic> (<italic>A. E. Lawrance 675</italic>, <named-content xmlns:xlink="http://www.w3.org/1999/xlink" content-type="dwc:institutional_code" xlink:type="simple">MO</named-content>) <bold>E</bold><italic><tp:taxon-name><tp:taxon-name-part taxon-name-part-type="genus" reg="Virola">V.</tp:taxon-name-part> <tp:taxon-name-part taxon-name-part-type="species" reg="chrysocarpa">chrysocarpa</tp:taxon-name-part></tp:taxon-name></italic> (<italic>B. Hammel et al.16864</italic>, <named-content xmlns:xlink="http://www.w3.org/1999/xlink" content-type="dwc:institutional_code" xlink:type="simple">MO</named-content>) <bold>F</bold><italic><tp:taxon-name><tp:taxon-name-part taxon-name-part-type="genus" reg="Virola">V.</tp:taxon-name-part> <tp:taxon-name-part taxon-name-part-type="species" reg="koschnyi">koschnyi</tp:taxon-name-part></tp:taxon-name></italic> (<italic>R. Robles 1587</italic>, <named-content xmlns:xlink="http://www.w3.org/1999/xlink" content-type="dwc:institutional_code" xlink:type="simple">MO</named-content>) <bold>G</bold><italic><tp:taxon-name><tp:taxon-name-part taxon-name-part-type="genus" reg="Virola">V.</tp:taxon-name-part> <tp:taxon-name-part taxon-name-part-type="species" reg="guatemalensis">guatemalensis</tp:taxon-name-part></tp:taxon-name></italic> (<italic>S. Sinaca 1542</italic>, <named-content xmlns:xlink="http://www.w3.org/1999/xlink" content-type="dwc:institutional_code" xlink:type="simple">MO</named-content>) <bold>H</bold><italic><tp:taxon-name><tp:taxon-name-part taxon-name-part-type="genus" reg="Virola">V.</tp:taxon-name-part> <tp:taxon-name-part taxon-name-part-type="species" reg="montana">montana</tp:taxon-name-part></tp:taxon-name></italic> (<italic>J. Utley &amp; K. Utley 5054</italic>, <named-content xmlns:xlink="http://www.w3.org/1999/xlink" content-type="dwc:institutional_code" xlink:type="simple">MO</named-content>) <bold>I</bold><italic><tp:taxon-name><tp:taxon-name-part taxon-name-part-type="genus" reg="Virola">V.</tp:taxon-name-part> <tp:taxon-name-part taxon-name-part-type="species" reg="fosteri">fosteri</tp:taxon-name-part></tp:taxon-name></italic> (<italic>S. Mori &amp; J. Kallunki 4891</italic>, <named-content xmlns:xlink="http://www.w3.org/1999/xlink" content-type="dwc:institutional_code" xlink:type="simple">MO</named-content>) <bold>J</bold><italic><tp:taxon-name><tp:taxon-name-part taxon-name-part-type="genus" reg="Virola">V.</tp:taxon-name-part> <tp:taxon-name-part taxon-name-part-type="species" reg="multiflora">multiflora</tp:taxon-name-part></tp:taxon-name></italic> (<italic>R. Rueda et a.l 9960</italic>, <named-content xmlns:xlink="http://www.w3.org/1999/xlink" content-type="dwc:institutional_code" xlink:type="simple">MO</named-content>) <bold>K</bold><italic><tp:taxon-name><tp:taxon-name-part taxon-name-part-type="genus" reg="Virola">V.</tp:taxon-name-part> <tp:taxon-name-part taxon-name-part-type="species" reg="sebifera">sebifera</tp:taxon-name-part></tp:taxon-name></italic> (<italic>T. B. Croat 5959</italic>, <named-content xmlns:xlink="http://www.w3.org/1999/xlink" content-type="dwc:institutional_code" xlink:type="simple">MO</named-content>) <bold>L</bold><italic><tp:taxon-name><tp:taxon-name-part taxon-name-part-type="genus" reg="Virola">V.</tp:taxon-name-part> <tp:taxon-name-part taxon-name-part-type="species" reg="elongata">elongata</tp:taxon-name-part></tp:taxon-name></italic> (<italic>J. D. Dwyer &amp; M. Correa 8420</italic>, <named-content xmlns:xlink="http://www.w3.org/1999/xlink" content-type="dwc:institutional_code" xlink:type="simple">MO</named-content>) <bold>M</bold><italic><tp:taxon-name><tp:taxon-name-part taxon-name-part-type="genus" reg="Virola">V.</tp:taxon-name-part> <tp:taxon-name-part taxon-name-part-type="species" reg="laevigata">laevigata</tp:taxon-name-part></tp:taxon-name></italic> (<italic>R. Aguilar 1585</italic>, <named-content xmlns:xlink="http://www.w3.org/1999/xlink" content-type="dwc:institutional_code" xlink:type="simple">MO</named-content>) <bold>N</bold><italic><tp:taxon-name><tp:taxon-name-part taxon-name-part-type="genus" reg="Virola">V.</tp:taxon-name-part> <tp:taxon-name-part taxon-name-part-type="species" reg="nobilis">nobilis</tp:taxon-name-part></tp:taxon-name></italic> from Barro Colorado (<italic>T. B. Croat 8090</italic>, <named-content xmlns:xlink="http://www.w3.org/1999/xlink" content-type="dwc:institutional_code" xlink:type="simple">MO</named-content>) <bold>O</bold><italic><tp:taxon-name><tp:taxon-name-part taxon-name-part-type="genus" reg="Virola">V.</tp:taxon-name-part> <tp:taxon-name-part taxon-name-part-type="species" reg="nobilis">nobilis</tp:taxon-name-part></tp:taxon-name></italic> from the Osa Peninsula (<italic>G. Herrera 4222</italic>, <named-content xmlns:xlink="http://www.w3.org/1999/xlink" content-type="dwc:institutional_code" xlink:type="simple">MO</named-content>) <bold>P</bold><italic><tp:taxon-name><tp:taxon-name-part taxon-name-part-type="genus" reg="Virola">V.</tp:taxon-name-part> <tp:taxon-name-part taxon-name-part-type="species" reg="megacarpa">megacarpa</tp:taxon-name-part></tp:taxon-name></italic> (<italic>G. de Nevers 5184</italic>, <named-content xmlns:xlink="http://www.w3.org/1999/xlink" content-type="dwc:institutional_code" xlink:type="simple">MO</named-content>). Scale bars: 1 cm.</p></caption><graphic xmlns:xlink="http://www.w3.org/1999/xlink" xlink:href="phytokeys-134-001-g004.jpg" position="float" orientation="portrait" xlink:type="simple" id="oo_349086.jpg"><uri content-type="original_file" xlink:type="simple">https://binary.pensoft.net/fig/349086</uri></graphic></fig><fig id="F6" position="float" orientation="portrait"><object-id xmlns:xlink="http://www.w3.org/1999/xlink" content-type="doi" xlink:type="simple">10.3897/phytokeys.134.37979.figure6</object-id><object-id xmlns:xlink="http://www.w3.org/1999/xlink" content-type="arpha" xlink:type="simple">B1888061-1AE8-5ED5-9B2A-70AEFBDCB46F</object-id><label>Figure 6.</label><caption><p><italic><tp:taxon-name><tp:taxon-name-part taxon-name-part-type="genus" reg="Virola">Virola</tp:taxon-name-part> <tp:taxon-name-part taxon-name-part-type="species" reg="allenii">allenii</tp:taxon-name-part></tp:taxon-name></italic><bold>A</bold> treetop <bold>B</bold> branching <bold>C</bold> lower trunk and buttress <bold>D</bold> branch with leaves, showing the adaxial surface <bold>E</bold> leaf blades on abaxial surface <bold>F</bold> exudate of the trunk <bold>G</bold> leaf blade surfaces, adaxial (above) and abaxial (below) <bold>H</bold> petiole and leaf base <bold>I</bold> mature fruit, inset left and arrow showing the galls on leaves and branches, respectively <bold>J</bold> fruits <bold>K</bold> fruit close-up. Photos by Reinaldo Aguilar.</p></caption><graphic xmlns:xlink="http://www.w3.org/1999/xlink" xlink:href="phytokeys-134-001-g006.jpg" position="float" orientation="portrait" xlink:type="simple" id="oo_349088.jpg"><uri content-type="original_file" xlink:type="simple">https://binary.pensoft.net/fig/349088</uri></graphic></fig><table-wrap id="T3" position="float" orientation="portrait"><label>Table 3.</label><caption><p>Comparison of <italic><tp:taxon-name><tp:taxon-name-part taxon-name-part-type="genus" reg="Virola">Virola</tp:taxon-name-part> <tp:taxon-name-part taxon-name-part-type="species" reg="allenii">allenii</tp:taxon-name-part></tp:taxon-name></italic> with the two other morphologically most similar species in Mesoamerica.</p></caption><table id="TID0E5IDK" rules="all"><tbody><tr><th rowspan="1" colspan="1">Characters</th><th rowspan="1" colspan="1">
                    <italic><tp:taxon-name><tp:taxon-name-part taxon-name-part-type="genus" reg="Virola">V.</tp:taxon-name-part> <tp:taxon-name-part taxon-name-part-type="species" reg="allenii">allenii</tp:taxon-name-part></tp:taxon-name></italic>
                  </th><th rowspan="1" colspan="1">
                    <italic><tp:taxon-name><tp:taxon-name-part taxon-name-part-type="genus" reg="Virola">V.</tp:taxon-name-part> <tp:taxon-name-part taxon-name-part-type="species" reg="amistadensis">amistadensis</tp:taxon-name-part></tp:taxon-name></italic>
                  </th><th rowspan="1" colspan="1">
                    <italic><tp:taxon-name><tp:taxon-name-part taxon-name-part-type="genus" reg="Virola">V.</tp:taxon-name-part> <tp:taxon-name-part taxon-name-part-type="species" reg="otobifolia">otobifolia</tp:taxon-name-part></tp:taxon-name></italic>
                  </th></tr><tr><td rowspan="1" colspan="1">Leaf blades</td><td rowspan="1" colspan="1">16.2–29.2 × 3.2–7.3 cm</td><td rowspan="1" colspan="1">12.3–22.8 (–27) × 4.4–9.5 (–12.5) cm</td><td rowspan="1" colspan="1">(14–) 18.2–42.5 × (4.1–) 7.3–14.2 cm</td></tr><tr><td rowspan="1" colspan="1">Lateral veins</td><td rowspan="1" colspan="1">15–20 per side</td><td rowspan="1" colspan="1">9–15 per side</td><td rowspan="1" colspan="1">10–16 per side</td></tr><tr><td rowspan="1" colspan="1">Length of staminate inflorescence</td><td rowspan="1" colspan="1">3.5–5.5 cm</td><td rowspan="1" colspan="1">3–7.5 cm</td><td rowspan="1" colspan="1">3.5–9.5 cm</td></tr><tr><td rowspan="1" colspan="1">Length of perianth of staminate flowers</td><td rowspan="1" colspan="1">2–2.8 mm</td><td rowspan="1" colspan="1">1.5–2.2 mm</td><td rowspan="1" colspan="1">2.5–2.8 mm</td></tr><tr><td rowspan="1" colspan="1">Filament column</td><td rowspan="1" colspan="1">0.5–0.6 mm; not constricted at apex</td><td rowspan="1" colspan="1">0.2–0.4 mm; constricted at the apex</td><td rowspan="1" colspan="1">0.9–1 mm; constricted at the apex</td></tr><tr><td rowspan="1" colspan="1">Anther length</td><td rowspan="1" colspan="1">0.6–0.9 mm</td><td rowspan="1" colspan="1">0.6–0.7 mm</td><td rowspan="1" colspan="1">0.6–1 mm</td></tr><tr><td rowspan="1" colspan="1">Fruit</td><td rowspan="1" colspan="1">2.7–3.5 × 1.5–2.5 cm (Fig. <xref ref-type="fig" rid="F4">4A</xref>)</td><td rowspan="1" colspan="1">2.1–3.8 × 1.7–2 cm (Fig. <xref ref-type="fig" rid="F4">4B</xref>)</td><td rowspan="1" colspan="1">(2.7–) 3.5–4.5 × (1.9–) 2.3–2.9 cm (Fig. <xref ref-type="fig" rid="F4">4C</xref>)</td></tr><tr><td rowspan="1" colspan="1">Pericarp thickness</td><td rowspan="1" colspan="1">3.2–3.8 mm</td><td rowspan="1" colspan="1">1–2 mm</td><td rowspan="1" colspan="1">(2.7–) 3–4.7 mm</td></tr><tr><td rowspan="1" colspan="1">Seed</td><td rowspan="1" colspan="1">ca. 2.5 × 1.3 cm</td><td rowspan="1" colspan="1">1.6–2.2 × 1.4–1.6 cm</td><td rowspan="1" colspan="1">2.5–2.8 × 1.5–1.7 cm</td></tr></tbody></table></table-wrap></tp:treatment-sec><ref-list><ref id="B17"><mixed-citation xmlns:xlink="http://www.w3.org/1999/xlink" xlink:type="simple"><person-group><name name-style="western"><surname>Correa</surname><given-names>MD</given-names></name><name name-style="western"><surname>Galdames</surname><given-names>C</given-names></name><name name-style="western"><surname>Stapf</surname><given-names>M</given-names></name></person-group> (<year>2004</year>) <source>Catálogo de las Plantas Vasculares de Panamá.</source><publisher-name>Smithsonian Tropical Research Institute</publisher-name>, <publisher-loc>Panamá</publisher-loc>, <size units="page">599 pp</size>.</mixed-citation></ref><ref id="B15"><mixed-citation xmlns:xlink="http://www.w3.org/1999/xlink" xlink:type="simple"><person-group><name name-style="western"><surname>Condit</surname><given-names>R</given-names></name><name name-style="western"><surname>Pérez</surname><given-names>R</given-names></name><name name-style="western"><surname>Daguerre</surname><given-names>N</given-names></name></person-group> (<year>2011</year>) <source>Trees of Panama and Costa Rica.</source><publisher-name>Princeton University Press</publisher-name>, <publisher-loc>New Jersey</publisher-loc>, <size units="page">494 pp</size>. <ext-link xlink:type="simple" ext-link-type="doi" xlink:href="10.1515/9781400836178">https://doi.org/10.1515/9781400836178</ext-link></mixed-citation></ref><ref id="B90"><mixed-citation xmlns:xlink="http://www.w3.org/1999/xlink" xlink:type="simple"><person-group><name name-style="western"><surname>Smith</surname><given-names>AC</given-names></name><name name-style="western"><surname>Wodehouse</surname><given-names>RP</given-names></name></person-group> (<year>1938</year>) <article-title>The American species of <tp:taxon-name><tp:taxon-name-part taxon-name-part-type="family">Myristicaceae</tp:taxon-name-part></tp:taxon-name>.</article-title><source>Brittonia</source><volume>2</volume>(<issue>5</issue>): <fpage>393</fpage>–<lpage>510</lpage>. <ext-link xlink:type="simple" ext-link-type="doi" xlink:href="10.2307/2804799">https://doi.org/10.2307/2804799</ext-link></mixed-citation></ref><ref id="B105"><mixed-citation xmlns:xlink="http://www.w3.org/1999/xlink" xlink:type="simple"><person-group><name name-style="western"><surname>Turland</surname><given-names>NJ</given-names></name><name name-style="western"><surname>Wiersema</surname><given-names>JH</given-names></name><name name-style="western"><surname>Barrie</surname><given-names>FR</given-names></name><name name-style="western"><surname>Greuter</surname><given-names>W</given-names></name><name name-style="western"><surname>Hawksworth</surname><given-names>DL</given-names></name><name name-style="western"><surname>Herendeen</surname><given-names>PS</given-names></name><name name-style="western"><surname>Knapp</surname><given-names>S</given-names></name><name name-style="western"><surname>Kusber</surname><given-names>W-H</given-names></name><name name-style="western"><surname>Li</surname><given-names>D-Z</given-names></name><name name-style="western"><surname>Marhold</surname><given-names>K</given-names></name><name name-style="western"><surname>May</surname><given-names>TW</given-names></name><name name-style="western"><surname>McNeill</surname><given-names>J</given-names></name><name name-style="western"><surname>Monro</surname><given-names>AM</given-names></name><name name-style="western"><surname>Prado</surname><given-names>J</given-names></name><name name-style="western"><surname>Price</surname><given-names>MJ</given-names></name><name name-style="western"><surname>Smith</surname><given-names>GF</given-names></name></person-group> (<year>2018</year>) International Code of Nomenclature for algae, fungi, and plants (Shenzhen Code) adopted by the Nineteenth International Botanical Congress Shenzhen, China, July 2017. Regnum Vegetabile 159. Koeltz Botanical Books, Glashütten. <ext-link xlink:type="simple" ext-link-type="doi" xlink:href="10.12705/Code.2018">https://doi.org/10.12705/Code.2018</ext-link></mixed-citation></ref></ref-list></tp:taxon-treatment>
