# Supplementary material for: A taxonomic synopsis of Virola (Myristicaceae) in Mesoamerica, including six new species
Source: PhytoKeys. 2019 Oct 23;134:1–82. doi: 10.3897/phytokeys.134.37979 (PMC6821834; doi:10.3897/phytokeys.134.37979)
Supplement: XML Treatment for Virola sebifera [file phytokeys.134.37979-treatment14.xml]

<!DOCTYPE tp:taxon-treatment
  PUBLIC "-//TaxonX//DTD Taxonomic Treatment Publishing DTD v0 20100105//EN" "tax-treatment-NSO.dtd">
<tp:taxon-treatment xmlns:tp="http://www.plazi.org/taxpub"><tp:treatment-meta><kwd-group><label>Taxon classification</label><kwd><named-content xmlns:xlink="http://www.w3.org/1999/xlink" content-type="kingdom">Plantae</named-content></kwd><kwd><named-content xmlns:xlink="http://www.w3.org/1999/xlink" content-type="order">Magnoliales</named-content></kwd><kwd><named-content xmlns:xlink="http://www.w3.org/1999/xlink" content-type="family">Myristicaceae</named-content></kwd></kwd-group><mixed-citation publication-type="journal"><person-group><name><surname>Santamaría-Aguilar</surname><given-names>Daniel</given-names></name><name><surname>Aguilar</surname><given-names>Reinaldo</given-names></name><name><surname>Lagomarsino</surname><given-names>Laura P.</given-names></name></person-group><article-title>A taxonomic synopsis of <italic><tp:taxon-name><tp:taxon-name-part taxon-name-part-type="genus" reg="Virola">Virola</tp:taxon-name-part></tp:taxon-name></italic> (<tp:taxon-name><tp:taxon-name-part taxon-name-part-type="family">Myristicaceae</tp:taxon-name-part></tp:taxon-name>) in Mesoamerica, including six new species</article-title><source>PhytoKeys</source><day>23</day><month>10</month><year>2019</year><volume>134</volume><fpage>1</fpage><lpage>82</lpage><pub-id pub-id-type="doi">10.3897/phytokeys.134.37979</pub-id></mixed-citation></tp:treatment-meta><tp:nomenclature><label>14.</label><tp:taxon-name><object-id xmlns:xlink="http://www.w3.org/1999/xlink" content-type="arpha" xlink:type="simple">6543C7FD-082F-5141-8D92-4FD226374777</object-id>
            <tp:taxon-name-part taxon-name-part-type="genus" reg="Virola">Virola</tp:taxon-name-part>
            <tp:taxon-name-part taxon-name-part-type="species" reg="sebifera">sebifera</tp:taxon-name-part>
          </tp:taxon-name><tp:taxon-authority>Aubl.</tp:taxon-authority><xref ref-type="fig" rid="F28">Fig. 28</xref><tp:nomenclature-citation-list><tp:nomenclature-citation><tp:taxon-name>
                <tp:taxon-name-part taxon-name-part-type="genus" reg="Virola">Virola</tp:taxon-name-part> <tp:taxon-name-part taxon-name-part-type="species" reg="sebifera">sebifera</tp:taxon-name-part></tp:taxon-name><comment>Aubl. Hist. Pl. Guiane. 2: 904. 1775. Type. French Guiana. Cayenne, 1775, [J.] <italic>Aublet s.n</italic>., (holotype: BM!*; isotypes: NY photograph of BM holotype). Fide <xref ref-type="bibr" rid="B45">Jaramillo et al. 2004</xref>.</comment></tp:nomenclature-citation><tp:nomenclature-citation><tp:taxon-name>
                <tp:taxon-name-part taxon-name-part-type="genus" reg="Myristica">Myristica</tp:taxon-name-part> <tp:taxon-name-part taxon-name-part-type="species" reg="panamensis">panamensis</tp:taxon-name-part></tp:taxon-name><comment>Hemsl. Biol. Cent.-Amer., Bot. 3: 67. 1882. <tp:taxon-name><tp:taxon-name-part taxon-name-part-type="genus" reg="Virola">Virola</tp:taxon-name-part> <tp:taxon-name-part taxon-name-part-type="species" reg="panamensis">panamensis</tp:taxon-name-part></tp:taxon-name> (Hemsl.) Warb., Nova Acta Acad. Caes. Leop.-Carol. German. Nat. Cur. 68: 185. 1897. Syntypes: Panama. shady forest near Cruces, n.d. (fls.), <italic>Seemann 545</italic> (BM!*, K!*); [Canal Area], Lion Hill station, [28 Mar 1862, leaves, excl. fr], <italic>S. Hayes 618</italic> (K!*).</comment></tp:nomenclature-citation><tp:nomenclature-citation><tp:taxon-name>
                <tp:taxon-name-part taxon-name-part-type="genus" reg="Virola">Virola</tp:taxon-name-part> <tp:taxon-name-part taxon-name-part-type="species" reg="warburgii">warburgii</tp:taxon-name-part></tp:taxon-name><comment>Pittier. Contr. U.S. Natl. Herb. 18: 143. 1916. Type. Panama. Panamá, collected in forests along the Chagres River above Alhajuela, 12 May 1911 [fls], <italic>H. Pittier 3505</italic> (holotype: US; isotype: BM).</comment></tp:nomenclature-citation></tp:nomenclature-citation-list></tp:nomenclature><tp:treatment-sec sec-type="description" id="SECID0EAYAM"><title>Distinctive characters.</title><p><italic><tp:taxon-name><tp:taxon-name-part taxon-name-part-type="genus" reg="Virola">Virola</tp:taxon-name-part> <tp:taxon-name-part taxon-name-part-type="species" reg="sebifera">sebifera</tp:taxon-name-part></tp:taxon-name></italic> is recognised by its dense pubescence of pediculate and ferruginous trichomes (Fig. <xref ref-type="fig" rid="F3">3N</xref>) that cover almost all parts of the plant; leaf blades with few lateral veins (9–17 per side), well-spaced between them [3–4 (–5) veins per 5 cm, 1.3–2.7 cm apart] (Fig. <xref ref-type="fig" rid="F8">8N</xref>); the long staminate inflorescences that are very branched; the staminate flowers with the filament column short (0.1–0.4 mm long) and the anthers more than twice the length of the column of the filaments (0.6–0.8 mm long) and apiculate at the apex; its small fruits [1.1–1.7 (–2.3) × 0.8–1.3 (–1.6) cm] that are globose to subglobose (Fig. <xref ref-type="fig" rid="F4">4K</xref>), covered by a dense layer of trichomes that fall easily and a thin pericarp [0.3–0.6 (–0.9) mm]; and the thin aril that is laciniate in narrow bands. There are also usually many fruits per infructescence.</p></tp:treatment-sec><tp:treatment-sec sec-type="distribution" id="SECID0E4YAM"><title>Distribution.</title><p><italic><tp:taxon-name><tp:taxon-name-part taxon-name-part-type="genus" reg="Virola">Virola</tp:taxon-name-part> <tp:taxon-name-part taxon-name-part-type="species" reg="sebifera">sebifera</tp:taxon-name-part></tp:taxon-name></italic> is the most collected and widespread species in Mesoamerica. It is known from Honduras (Gracias a Dios), Nicaragua (Atlántico Norte, Atlántico Sur, Jinotega, Matagalpa and Río San Juan), Costa Rica (Alajuela, Cartago, Guanacaste, Heredia, Limón, Puntarenas and San José) and Panamá (Bocas del Toro, Chiriquí, Coclé, Colón, Darién, Herrera, Panamá, San Blas and Veraguas) (Fig. <xref ref-type="fig" rid="F27">27B</xref>). It has been recorded between 0–1000 m elevation.</p></tp:treatment-sec><tp:treatment-sec sec-type="Common names" id="SECID0ESZAM"><title>Common names.</title><p>Honduras: walus, banak. Nicaragua: banak, cebo, cebo macho, cebo sirsio, sangre drago. Costa Rica: coton, fruta dorada, miguelario. Panama: bogamani, copidijo, fruta dorada, gorgoran, malagueta de montaña, mancha, sangre, tabegua, velario colorado.</p><fig id="F28" position="float" orientation="portrait"><object-id xmlns:xlink="http://www.w3.org/1999/xlink" content-type="doi" xlink:type="simple">10.3897/phytokeys.134.37979.figure28</object-id><object-id xmlns:xlink="http://www.w3.org/1999/xlink" content-type="arpha" xlink:type="simple">9B9017EB-06B0-5D72-8ABC-6AE174DCE629</object-id><label>Figure 28.</label><caption><p><italic><tp:taxon-name><tp:taxon-name-part taxon-name-part-type="genus" reg="Virola">Virola</tp:taxon-name-part> <tp:taxon-name-part taxon-name-part-type="species" reg="sebifera">sebifera</tp:taxon-name-part></tp:taxon-name></italic><bold>A</bold> leaf blade on adaxial surface <bold>B</bold> leaf blade on abaxial surface <bold>C, E</bold> leaf base on both sides <bold>D</bold> flowering branch <bold>G</bold> staminate flowers <bold>H</bold> infructescence <bold>I</bold> fruits and aril. Photos by Reinaldo Aguilar.</p></caption><graphic xmlns:xlink="http://www.w3.org/1999/xlink" xlink:href="phytokeys-134-001-g028.jpg" position="float" orientation="portrait" xlink:type="simple" id="oo_349110.jpg"><uri content-type="original_file" xlink:type="simple">https://binary.pensoft.net/fig/349110</uri></graphic></fig></tp:treatment-sec><tp:treatment-sec sec-type="phenology" id="SECID0E41AM"><title>Phenology.</title><p>Herbarium specimens of flowering and fruiting individuals have been collected throughout the year. In the Osa Peninsula and Golfo Dulce, Costa Rica, flowering occurs in December to May.</p></tp:treatment-sec><tp:treatment-sec sec-type="description" id="SECID0EC2AM"><title>Field characters.</title><p>Plants are shrubs or trees between 8–25 (–40) m tall and 7–40 cm DBH. Trunks are straight, sometimes with small buttresses and with long and horizontal branches. Bark is described as dark, minutely fissured vertically or flaking off in small pieces and aromatic. Exudate from different parts of the plant is red or reddish. The leaf blades are bright green above and whitish to greyish below in living material. Flowers have brown, cream, orange, yellow-brown or yellowish perianth and are sometimes fragrant, with a lemon or sweet aroma. The mature fruit is green and covered by a dense layer of trichomes, with a white seed with a red aril.</p></tp:treatment-sec><tp:treatment-sec sec-type="notes" id="SECID0EH2AM"><title>Notes.</title><p>The leaves of this species are very variable in shape and size. Sometimes, a single individual may have leaves of different sizes. Individuals with small leaf blades from Panama (e.g. <italic>G. McPherson 15341</italic>, <named-content xmlns:xlink="http://www.w3.org/1999/xlink" content-type="dwc:institutional_code" xlink:type="simple">MO</named-content>; <italic>G. McPherson 20671</italic>, <named-content xmlns:xlink="http://www.w3.org/1999/xlink" content-type="dwc:institutional_code" xlink:type="simple">MO</named-content>), that are sparsely pubescent and with sessile trichomes on the abaxial surface of the leaf, may be difficult to distinguish from <italic><tp:taxon-name><tp:taxon-name-part taxon-name-part-type="genus" reg="Virola">V.</tp:taxon-name-part> <tp:taxon-name-part taxon-name-part-type="species" reg="elongata">elongata</tp:taxon-name-part></tp:taxon-name></italic>. However, specimens of <italic><tp:taxon-name><tp:taxon-name-part taxon-name-part-type="genus" reg="Virola">V.</tp:taxon-name-part> <tp:taxon-name-part taxon-name-part-type="species" reg="sebifera">sebifera</tp:taxon-name-part></tp:taxon-name></italic> tend to have thicker twigs, petioles and floriferous and fruiting peduncles.</p></tp:treatment-sec><tp:treatment-sec sec-type="Selected specimens seen" id="SECID0EX3AM"><title>Selected specimens seen.</title><p><bold>Honduras. Gracias a Dios</bold>: Monte Alto de Anastasio, 90 m elev., 17 Mar 1994 (♂ fl), <italic>P. R. House 2019</italic> (<named-content xmlns:xlink="http://www.w3.org/1999/xlink" content-type="dwc:institutional_code" xlink:type="simple">MO</named-content>!); al sur de Krausirpe, 25 Mar 1995 (♀ fl), <italic>P. R. House 2351</italic> (<named-content xmlns:xlink="http://www.w3.org/1999/xlink" content-type="dwc:institutional_code" xlink:type="simple">MO</named-content>!); 30 minutos al sur de Krausirpe, 11 May 1994 (fr), <italic>P. R. House 2814</italic> (<named-content xmlns:xlink="http://www.w3.org/1999/xlink" content-type="dwc:institutional_code" xlink:type="simple">MO</named-content>!). <bold>Nicaragua. Atlántico Norte</bold>: 13 km above Kururia on road to San Jerónimo, 200 m elev., 02 Mar 1979 (♂ fl), <italic>J. J. Pipoly 3844</italic> (<named-content xmlns:xlink="http://www.w3.org/1999/xlink" content-type="dwc:institutional_code" xlink:type="simple">MO</named-content>!); Siuna, La Pimienta, [150 m elev.], 01 Jun 1984 (fr), <italic>F. Ortiz 1971</italic> (<named-content xmlns:xlink="http://www.w3.org/1999/xlink" content-type="dwc:institutional_code" xlink:type="simple">MO</named-content>!). <bold>Atlántico Sur</bold>: El Zapote, 40 km NE de Nueva Guinea, 130–150 m elev., 27 Feb 1984 (♂ fl), <italic>J. C. Sandino 4767</italic> (<named-content xmlns:xlink="http://www.w3.org/1999/xlink" content-type="dwc:institutional_code" xlink:type="simple">MO</named-content>!); Boca de Sábalo, 70 m elev., 24 Mar 1985 (♀ fl), <italic>P. P. Moreno 25639</italic> (<named-content xmlns:xlink="http://www.w3.org/1999/xlink" content-type="dwc:institutional_code" xlink:type="simple">MO</named-content>!). <bold>Jinotega</bold>: Wiwili, zona de amortiguamieno Bosawas, 170 m elev., 18 Jan 2006 (♀ fl), <italic>I. Coronado et al. 2949</italic> (<named-content xmlns:xlink="http://www.w3.org/1999/xlink" content-type="dwc:institutional_code" xlink:type="simple">MO</named-content>!); Wiwili, Reserva de Bosawas, 220 m elev., 09 Feb 2006 (♂ fl), <italic>I. Coronado et al. 3388</italic> (<named-content xmlns:xlink="http://www.w3.org/1999/xlink" content-type="dwc:institutional_code" xlink:type="simple">MO</named-content>!); Wiwili, Reserva de Bosawas, 170 m elev., 09 Jun 2007 (fr), <italic>I. Coronado et al. 3969</italic> (<named-content xmlns:xlink="http://www.w3.org/1999/xlink" content-type="dwc:institutional_code" xlink:type="simple">MO</named-content>!). <bold>Río San Juan</bold>: 2 km al NW del Río Santa Cruz, 70 m elev., 24 Feb 1984 (♀ fl), <italic>P. P. Moreno 23328</italic> (<named-content xmlns:xlink="http://www.w3.org/1999/xlink" content-type="dwc:institutional_code" xlink:type="simple">MO</named-content>!); El Castillo, Finca de Madrid, 100 m elev., 18 Jan 2005 (♂ fl), <italic>R. Loredo 2348</italic> (<named-content xmlns:xlink="http://www.w3.org/1999/xlink" content-type="dwc:institutional_code" xlink:type="simple">MO</named-content>!); entre el pueblo de San Juan del Norte Nuevo y la casa de Ramón Castillo, 0–100 m elev., 07 Jul 1994 (fr), <italic>R. Rueda et al. 1851</italic> (<named-content xmlns:xlink="http://www.w3.org/1999/xlink" content-type="dwc:institutional_code" xlink:type="simple">MO</named-content>!). <bold>Costa Rica. Alajuela</bold>: Reserva Biológica de Monteverde, río Caño Negro, 800 m elev., 19 Oct 1989 (fr), <italic>E. Bello 1402</italic> (<named-content xmlns:xlink="http://www.w3.org/1999/xlink" content-type="dwc:institutional_code" xlink:type="simple">MO</named-content>!); Upala, Estación San Ramón, 550 m elev., 16 Mar 1993 (♂ fl), <italic>R. Espinoza 803</italic> (<named-content xmlns:xlink="http://www.w3.org/1999/xlink" content-type="dwc:institutional_code" xlink:type="simple">MO</named-content>!); San Carlos, Fortuna, 255–400 m elev., 27 May 2004 (fr), <italic>A. Rodríguez 9046</italic> (<named-content xmlns:xlink="http://www.w3.org/1999/xlink" content-type="dwc:institutional_code" xlink:type="simple">MO</named-content>!). <bold>Cartago</bold>: Turrialba, El Zapote Nature Reserve, 700 m elev., 01 Mar 1987 (imm fr), <italic>W. Burger &amp; J. Gómez-Laurito 12030</italic> (<named-content xmlns:xlink="http://www.w3.org/1999/xlink" content-type="dwc:institutional_code" xlink:type="simple">CR</named-content>!, <named-content xmlns:xlink="http://www.w3.org/1999/xlink" content-type="dwc:institutional_code" xlink:type="simple">MEXU</named-content>!*). <bold>Guanacaste</bold>: Finca La Pasmompa, 400 m elev., 10 Dec 1990 (fl bud), <italic>C. Moraga 227</italic> (<named-content xmlns:xlink="http://www.w3.org/1999/xlink" content-type="dwc:institutional_code" xlink:type="simple">MO</named-content>!). <bold>Heredia</bold>: Tirimbina, Istarú farm, 220 m elev., 28 Jan 1972 (♂ fl), <italic>R. W. Lent 2329</italic> (<named-content xmlns:xlink="http://www.w3.org/1999/xlink" content-type="dwc:institutional_code" xlink:type="simple">MO</named-content>); Finca La Selva, [90 m elev.], 09 Jul 1984 (fr), <italic>D. Smith 1088</italic> (<named-content xmlns:xlink="http://www.w3.org/1999/xlink" content-type="dwc:institutional_code" xlink:type="simple">MO</named-content>!). <bold>Limón</bold>: Parque Nacional Barbilla, 300–400 m elev., 22 May 2000 (fl bud), <italic>E. Mora 1155</italic> (<named-content xmlns:xlink="http://www.w3.org/1999/xlink" content-type="dwc:institutional_code" xlink:type="simple">MO</named-content>); Cerro Coronel, 20–170 m elev., 16–23 Jan 1986 (♂ fl), <italic>W. D. Stevens 23823</italic> (<named-content xmlns:xlink="http://www.w3.org/1999/xlink" content-type="dwc:institutional_code" xlink:type="simple">MO</named-content>!). <bold>Puntarenas</bold>: Golfito, Mata Palo, 160–200 m elev., 09 Sep 1991 (fr), <italic>R. Aguilar 363</italic> (<named-content xmlns:xlink="http://www.w3.org/1999/xlink" content-type="dwc:institutional_code" xlink:type="simple">MO</named-content>!); Golfito, 1 km antes de llegar a la Palma, 8 m elev., 16 Jan 1993 (♂ fl), <italic>R. Aguilar 1586</italic> (<named-content xmlns:xlink="http://www.w3.org/1999/xlink" content-type="dwc:institutional_code" xlink:type="simple">MO</named-content>!); Punta Burica, 0–100 m elev., 22 Aug 1988 (fr), <italic>M. M. Chavarría et al. 292</italic> (<named-content xmlns:xlink="http://www.w3.org/1999/xlink" content-type="dwc:institutional_code" xlink:type="simple">MO</named-content>-2 sheets!). <bold>San José</bold>: Puriscal, San Martín, 800 m elev., 20 Nov 1993 (fr), <italic>J. F. Morales 2022</italic> (<named-content xmlns:xlink="http://www.w3.org/1999/xlink" content-type="dwc:institutional_code" xlink:type="simple">MO</named-content>!); vicinity of El General, 915 m elev., n.d. May 1937 (♂ fl), <italic>A. F. Skutch 3118</italic> (<named-content xmlns:xlink="http://www.w3.org/1999/xlink" content-type="dwc:institutional_code" xlink:type="simple">MO</named-content>!); Turrubares, San Rafael, 600–700 m elev., 08 Dec 2004 (fr), <italic>A. Soto &amp; D. Santamaría 409</italic> (<named-content xmlns:xlink="http://www.w3.org/1999/xlink" content-type="dwc:institutional_code" xlink:type="simple">MO</named-content>!). <bold>Panama. Bocas del Toro</bold>: Isla Bastimentos, Bocatorito, 30 m elev., 15 Feb 1989 (♀ fl), <italic>P. M. Peterson &amp; C. R. Annble 6872</italic> (<named-content xmlns:xlink="http://www.w3.org/1999/xlink" content-type="dwc:institutional_code" xlink:type="simple">MO</named-content>!). <bold>Chiriquí</bold>: 17 km NE of San Felix, 1000 m elev., 18–19 Mar 1974 (fr), <italic>M. Nee 10664</italic> (<named-content xmlns:xlink="http://www.w3.org/1999/xlink" content-type="dwc:institutional_code" xlink:type="simple">MO</named-content>!). <bold>Coclé</bold>: Caribbean side of divide at El Copé, 200–400 m elev., 04 Feb 1983 (fr), <italic>C. Hamilton &amp; G. Davidse 2756</italic> (<named-content xmlns:xlink="http://www.w3.org/1999/xlink" content-type="dwc:institutional_code" xlink:type="simple">MO</named-content>!). <bold>Colón</bold>: Area near Guasimo, no elev., 22 Apr 1970 (♂ fl), <italic>T. B. Croat 9950</italic> (<named-content xmlns:xlink="http://www.w3.org/1999/xlink" content-type="dwc:institutional_code" xlink:type="simple">MO</named-content>!); Santa Rita ridge, 500 m elev., 13 Jan 1987 (fr), <italic>G. McPherson 10265</italic> (<named-content xmlns:xlink="http://www.w3.org/1999/xlink" content-type="dwc:institutional_code" xlink:type="simple">MO</named-content>!). <bold>Darién</bold>: Vicinity of Cana, 1750 ft [530 m] elev., 24 Jun 1959 (♂ fl), <italic>W. L. Stern 512</italic> (<named-content xmlns:xlink="http://www.w3.org/1999/xlink" content-type="dwc:institutional_code" xlink:type="simple">MO</named-content>!); serranía de Sapo, 300–800 m elev., 26 Nov 1990 (fr), <italic>H. Herrera &amp; J. Polanco 793</italic> (<named-content xmlns:xlink="http://www.w3.org/1999/xlink" content-type="dwc:institutional_code" xlink:type="simple">MO</named-content>!). <bold>Herrera</bold>: Road between Las Minas and El Toro, 700–800 m elev., 23 Jan 1987 (fr), <italic>G. McPherson 10273</italic> (<named-content xmlns:xlink="http://www.w3.org/1999/xlink" content-type="dwc:institutional_code" xlink:type="simple">MO</named-content>!). <bold>San Blas</bold>: El Llano Cartí road, 350 m elev., 06 May 1985 (fr), <italic>G. de Nevers 5609</italic> (<named-content xmlns:xlink="http://www.w3.org/1999/xlink" content-type="dwc:institutional_code" xlink:type="simple">MO</named-content>!). <bold>Panamá</bold>: Barro Colorado Island, [10–100 m elev.], 13 Dec 1967 (fr), <italic>T. B. Croat 4275</italic> (<named-content xmlns:xlink="http://www.w3.org/1999/xlink" content-type="dwc:institutional_code" xlink:type="simple">MO</named-content>!); along Pipeline Road, 125 m elev., 10 Mar 1974 (♂ fl), <italic>M. Nee 10445</italic> (<named-content xmlns:xlink="http://www.w3.org/1999/xlink" content-type="dwc:institutional_code" xlink:type="simple">MO</named-content>!); Llano Cartí road, 350 m elev., 26 Jan 1986 (fr), <italic>G. McPherson &amp; M. Merello 8148</italic> (<named-content xmlns:xlink="http://www.w3.org/1999/xlink" content-type="dwc:institutional_code" xlink:type="simple">MO</named-content>!). <bold>Veraguas</bold>: Cerro Hoya, subiendo por Cobachón, [750 m elev.], 21 Apr 1997 (fl), <italic>J. Deago 499</italic> (PMA!*).</p></tp:treatment-sec><tp:treatment-sec><!--Section generated to contain objects referenced in tp:taxon-treatment.--><fig id="F3" position="float" orientation="portrait"><object-id xmlns:xlink="http://www.w3.org/1999/xlink" content-type="doi" xlink:type="simple">10.3897/phytokeys.134.37979.figure3</object-id><object-id xmlns:xlink="http://www.w3.org/1999/xlink" content-type="arpha" xlink:type="simple">E9BA5D4C-B786-51C6-BD6E-3D8C6E0B6D7B</object-id><label>Figure 3.</label><caption><p>Trichomes in Mesoamerican <italic><tp:taxon-name><tp:taxon-name-part taxon-name-part-type="genus" reg="Virola">Virola</tp:taxon-name-part></tp:taxon-name></italic><bold>A</bold><italic><tp:taxon-name><tp:taxon-name-part taxon-name-part-type="genus" reg="Virola">Virola</tp:taxon-name-part> <tp:taxon-name-part taxon-name-part-type="species" reg="allenii">allenii</tp:taxon-name-part></tp:taxon-name></italic> (<italic>R. Aguilar 2224</italic>, <named-content xmlns:xlink="http://www.w3.org/1999/xlink" content-type="dwc:institutional_code" xlink:type="simple">MO</named-content>) <bold>B</bold><italic><tp:taxon-name><tp:taxon-name-part taxon-name-part-type="genus" reg="Virola">V.</tp:taxon-name-part> <tp:taxon-name-part taxon-name-part-type="species" reg="amistadensis">amistadensis</tp:taxon-name-part></tp:taxon-name></italic> (<italic>G. McPherson 8703</italic>, <named-content xmlns:xlink="http://www.w3.org/1999/xlink" content-type="dwc:institutional_code" xlink:type="simple">MO</named-content>) <bold>C</bold><italic><tp:taxon-name><tp:taxon-name-part taxon-name-part-type="genus" reg="Virola">V.</tp:taxon-name-part> <tp:taxon-name-part taxon-name-part-type="species" reg="chrysocarpa">chrysocarpa</tp:taxon-name-part></tp:taxon-name></italic> (<italic>O. Valverde 970</italic>, <named-content xmlns:xlink="http://www.w3.org/1999/xlink" content-type="dwc:institutional_code" xlink:type="simple">MO</named-content>) <bold>D</bold><italic><tp:taxon-name><tp:taxon-name-part taxon-name-part-type="genus" reg="Virola">V.</tp:taxon-name-part> <tp:taxon-name-part taxon-name-part-type="species" reg="elongata">elongata</tp:taxon-name-part></tp:taxon-name></italic> (<italic>G. McPherson 13674</italic>, <named-content xmlns:xlink="http://www.w3.org/1999/xlink" content-type="dwc:institutional_code" xlink:type="simple">MO</named-content>) <bold>E</bold><italic><tp:taxon-name><tp:taxon-name-part taxon-name-part-type="genus" reg="Virola">V.</tp:taxon-name-part> <tp:taxon-name-part taxon-name-part-type="species" reg="fosteri">fosteri</tp:taxon-name-part></tp:taxon-name></italic> (<italic>G. McPherson 20913</italic>, <named-content xmlns:xlink="http://www.w3.org/1999/xlink" content-type="dwc:institutional_code" xlink:type="simple">MO</named-content>) <bold>F</bold><italic><tp:taxon-name><tp:taxon-name-part taxon-name-part-type="genus" reg="Virola">V.</tp:taxon-name-part> <tp:taxon-name-part taxon-name-part-type="species" reg="guatemalensis">guatemalensis</tp:taxon-name-part></tp:taxon-name></italic> (<italic>R. Cedillo 3349</italic>, <named-content xmlns:xlink="http://www.w3.org/1999/xlink" content-type="dwc:institutional_code" xlink:type="simple">MO</named-content>) <bold>G</bold><italic><tp:taxon-name><tp:taxon-name-part taxon-name-part-type="genus" reg="Virola">V.</tp:taxon-name-part> <tp:taxon-name-part taxon-name-part-type="species" reg="koschnyi">koschnyi</tp:taxon-name-part></tp:taxon-name></italic> (<italic>R. E. Gereau et al. 3455</italic>, <named-content xmlns:xlink="http://www.w3.org/1999/xlink" content-type="dwc:institutional_code" xlink:type="simple">MO</named-content>) <bold>H</bold><italic><tp:taxon-name><tp:taxon-name-part taxon-name-part-type="genus" reg="Virola">V.</tp:taxon-name-part> <tp:taxon-name-part taxon-name-part-type="species" reg="laevigata">laevigata</tp:taxon-name-part></tp:taxon-name></italic> (<italic>R. Aguilar 2004</italic>, <named-content xmlns:xlink="http://www.w3.org/1999/xlink" content-type="dwc:institutional_code" xlink:type="simple">MO</named-content>) <bold>I</bold><italic><tp:taxon-name><tp:taxon-name-part taxon-name-part-type="genus" reg="Virola">V.</tp:taxon-name-part> <tp:taxon-name-part taxon-name-part-type="species" reg="megacarpa">megacarpa</tp:taxon-name-part></tp:taxon-name></italic> (<italic>J. A. Duke 15261</italic>, <named-content xmlns:xlink="http://www.w3.org/1999/xlink" content-type="dwc:institutional_code" xlink:type="simple">MO</named-content>) <bold>J</bold><italic><tp:taxon-name><tp:taxon-name-part taxon-name-part-type="genus" reg="Virola">V.</tp:taxon-name-part> <tp:taxon-name-part taxon-name-part-type="species" reg="montana">montana</tp:taxon-name-part></tp:taxon-name></italic> (<italic>E. Bello 855</italic>, <named-content xmlns:xlink="http://www.w3.org/1999/xlink" content-type="dwc:institutional_code" xlink:type="simple">MO</named-content>) <bold>K</bold><italic><tp:taxon-name><tp:taxon-name-part taxon-name-part-type="genus" reg="Virola">V.</tp:taxon-name-part> <tp:taxon-name-part taxon-name-part-type="species" reg="multiflora">multiflora</tp:taxon-name-part></tp:taxon-name></italic> (<italic>R. Rueda et al. 8196</italic>, <named-content xmlns:xlink="http://www.w3.org/1999/xlink" content-type="dwc:institutional_code" xlink:type="simple">MO</named-content>; inset, <italic>J. C. Sandino 3302</italic>, <named-content xmlns:xlink="http://www.w3.org/1999/xlink" content-type="dwc:institutional_code" xlink:type="simple">MO</named-content>) <bold>L</bold><italic><tp:taxon-name><tp:taxon-name-part taxon-name-part-type="genus" reg="Virola">V.</tp:taxon-name-part> <tp:taxon-name-part taxon-name-part-type="species" reg="nobilis">nobilis</tp:taxon-name-part></tp:taxon-name></italic> from Barro Colorado (<italic>R. J. Schmalzel 320</italic>, <named-content xmlns:xlink="http://www.w3.org/1999/xlink" content-type="dwc:institutional_code" xlink:type="simple">MO</named-content>) <bold>M</bold><italic><tp:taxon-name><tp:taxon-name-part taxon-name-part-type="genus" reg="Virola">V.</tp:taxon-name-part> <tp:taxon-name-part taxon-name-part-type="species" reg="otobifolia">otobifolia</tp:taxon-name-part></tp:taxon-name></italic> (<italic>G. de Nevers &amp; H. Herrera 7056</italic>, <named-content xmlns:xlink="http://www.w3.org/1999/xlink" content-type="dwc:institutional_code" xlink:type="simple">MO</named-content>) <bold>N</bold><italic><tp:taxon-name><tp:taxon-name-part taxon-name-part-type="genus" reg="Virola">V.</tp:taxon-name-part> <tp:taxon-name-part taxon-name-part-type="species" reg="sebifera">sebifera</tp:taxon-name-part></tp:taxon-name></italic> (<italic>F. Almeda et al. 5553</italic>, <named-content xmlns:xlink="http://www.w3.org/1999/xlink" content-type="dwc:institutional_code" xlink:type="simple">MO</named-content>) <bold>O</bold><italic><tp:taxon-name><tp:taxon-name-part taxon-name-part-type="genus" reg="Virola">V.</tp:taxon-name-part> <tp:taxon-name-part taxon-name-part-type="species" reg="nobilis">nobilis</tp:taxon-name-part></tp:taxon-name></italic> from Osa Peninsula (<italic>R. Aguilar 11186</italic>, <named-content xmlns:xlink="http://www.w3.org/1999/xlink" content-type="dwc:institutional_code" xlink:type="simple">MO</named-content>).</p></caption><graphic xmlns:xlink="http://www.w3.org/1999/xlink" xlink:href="phytokeys-134-001-g003.jpg" position="float" orientation="portrait" xlink:type="simple" id="oo_349085.jpg"><uri content-type="original_file" xlink:type="simple">https://binary.pensoft.net/fig/349085</uri></graphic></fig><fig id="F8" position="float" orientation="portrait"><object-id xmlns:xlink="http://www.w3.org/1999/xlink" content-type="doi" xlink:type="simple">10.3897/phytokeys.134.37979.figure8</object-id><object-id xmlns:xlink="http://www.w3.org/1999/xlink" content-type="arpha" xlink:type="simple">8231749D-96FC-5F0E-BA22-1175003DE3D2</object-id><label>Figure 8.</label><caption><p>Pattern of the lateral veins in Mesoamerican <italic><tp:taxon-name><tp:taxon-name-part taxon-name-part-type="genus" reg="Virola">Virola</tp:taxon-name-part></tp:taxon-name></italic><bold>A</bold><italic><tp:taxon-name><tp:taxon-name-part taxon-name-part-type="genus" reg="Virola">Virola</tp:taxon-name-part> <tp:taxon-name-part taxon-name-part-type="species" reg="allenii">allenii</tp:taxon-name-part></tp:taxon-name></italic> (<italic>K. Thomsen 1284</italic>, NO) <bold>B</bold><italic><tp:taxon-name><tp:taxon-name-part taxon-name-part-type="genus" reg="Virola">V.</tp:taxon-name-part> <tp:taxon-name-part taxon-name-part-type="species" reg="amistadensis">amistadensis</tp:taxon-name-part></tp:taxon-name></italic> (<italic>G. McPherson 8703</italic>, <named-content xmlns:xlink="http://www.w3.org/1999/xlink" content-type="dwc:institutional_code" xlink:type="simple">MO</named-content>) <bold>C</bold><italic><tp:taxon-name><tp:taxon-name-part taxon-name-part-type="genus" reg="Virola">V.</tp:taxon-name-part> <tp:taxon-name-part taxon-name-part-type="species" reg="chrysocarpa">chrysocarpa</tp:taxon-name-part></tp:taxon-name></italic> (<italic>B. Hammel et al.16864</italic>, <named-content xmlns:xlink="http://www.w3.org/1999/xlink" content-type="dwc:institutional_code" xlink:type="simple">MO</named-content>) <bold>D</bold><italic><tp:taxon-name><tp:taxon-name-part taxon-name-part-type="genus" reg="Virola">V.</tp:taxon-name-part> <tp:taxon-name-part taxon-name-part-type="species" reg="elongata">elongata</tp:taxon-name-part></tp:taxon-name></italic> (<italic>M. Correa &amp; R. L. Dressler 1078</italic>, <named-content xmlns:xlink="http://www.w3.org/1999/xlink" content-type="dwc:institutional_code" xlink:type="simple">MO</named-content>) <bold>E</bold><italic><tp:taxon-name><tp:taxon-name-part taxon-name-part-type="genus" reg="Virola">V.</tp:taxon-name-part> <tp:taxon-name-part taxon-name-part-type="species" reg="fosteri">fosteri</tp:taxon-name-part></tp:taxon-name></italic> (<italic>G. de Nevers 7226</italic>, <named-content xmlns:xlink="http://www.w3.org/1999/xlink" content-type="dwc:institutional_code" xlink:type="simple">MO</named-content>) <bold>F</bold><italic><tp:taxon-name><tp:taxon-name-part taxon-name-part-type="genus" reg="Virola">V.</tp:taxon-name-part> <tp:taxon-name-part taxon-name-part-type="species" reg="guatemalensis">guatemalensis</tp:taxon-name-part></tp:taxon-name></italic> (<italic>G. Ibarra 957</italic>, <named-content xmlns:xlink="http://www.w3.org/1999/xlink" content-type="dwc:institutional_code" xlink:type="simple">MO</named-content>) <bold>G</bold><italic><tp:taxon-name><tp:taxon-name-part taxon-name-part-type="genus" reg="Virola">V.</tp:taxon-name-part> <tp:taxon-name-part taxon-name-part-type="species" reg="koschnyi">koschnyi</tp:taxon-name-part></tp:taxon-name></italic> (<italic>J. Miller &amp; J. C. Sandino 1110</italic>, <named-content xmlns:xlink="http://www.w3.org/1999/xlink" content-type="dwc:institutional_code" xlink:type="simple">MO</named-content>) <bold>H</bold><italic><tp:taxon-name><tp:taxon-name-part taxon-name-part-type="genus" reg="Virola">V.</tp:taxon-name-part> <tp:taxon-name-part taxon-name-part-type="species" reg="laevigata">laevigata</tp:taxon-name-part></tp:taxon-name></italic> (<italic>N. Zamora &amp; T. D. Pennington 1583</italic>, <named-content xmlns:xlink="http://www.w3.org/1999/xlink" content-type="dwc:institutional_code" xlink:type="simple">MO</named-content>) <bold>I</bold><italic><tp:taxon-name><tp:taxon-name-part taxon-name-part-type="genus" reg="Virola">V.</tp:taxon-name-part> <tp:taxon-name-part taxon-name-part-type="species" reg="megacarpa">megacarpa</tp:taxon-name-part></tp:taxon-name></italic> (<italic>G. de Nevers 5184</italic>, <named-content xmlns:xlink="http://www.w3.org/1999/xlink" content-type="dwc:institutional_code" xlink:type="simple">MO</named-content>) <bold>J</bold><italic><tp:taxon-name><tp:taxon-name-part taxon-name-part-type="genus" reg="Virola">V.</tp:taxon-name-part> <tp:taxon-name-part taxon-name-part-type="species" reg="montana">montana</tp:taxon-name-part></tp:taxon-name></italic> (<italic>E. Lépiz &amp; J. F. Morales 284</italic>, <named-content xmlns:xlink="http://www.w3.org/1999/xlink" content-type="dwc:institutional_code" xlink:type="simple">MO</named-content>) <bold>K</bold><italic><tp:taxon-name><tp:taxon-name-part taxon-name-part-type="genus" reg="Virola">V.</tp:taxon-name-part> <tp:taxon-name-part taxon-name-part-type="species" reg="multiflora">multiflora</tp:taxon-name-part></tp:taxon-name></italic> (<italic>J. Manzanares 3561</italic>, <named-content xmlns:xlink="http://www.w3.org/1999/xlink" content-type="dwc:institutional_code" xlink:type="simple">MO</named-content>) <bold>L</bold><italic><tp:taxon-name><tp:taxon-name-part taxon-name-part-type="genus" reg="Virola">V.</tp:taxon-name-part> <tp:taxon-name-part taxon-name-part-type="species" reg="nobilis">nobilis</tp:taxon-name-part></tp:taxon-name></italic> from Barro Colorado (<italic>R. J. Schmalzel 320</italic>, <named-content xmlns:xlink="http://www.w3.org/1999/xlink" content-type="dwc:institutional_code" xlink:type="simple">MO</named-content>) <bold>M</bold><italic><tp:taxon-name><tp:taxon-name-part taxon-name-part-type="genus" reg="Virola">V.</tp:taxon-name-part> <tp:taxon-name-part taxon-name-part-type="species" reg="otobifolia">otobifolia</tp:taxon-name-part></tp:taxon-name></italic> (<italic>G. de Nevers et al. 7530</italic>, <named-content xmlns:xlink="http://www.w3.org/1999/xlink" content-type="dwc:institutional_code" xlink:type="simple">MO</named-content>) <bold>N</bold><italic><tp:taxon-name><tp:taxon-name-part taxon-name-part-type="genus" reg="Virola">V.</tp:taxon-name-part> <tp:taxon-name-part taxon-name-part-type="species" reg="sebifera">sebifera</tp:taxon-name-part></tp:taxon-name></italic> (<italic>T. B. Croat 5959</italic>, <named-content xmlns:xlink="http://www.w3.org/1999/xlink" content-type="dwc:institutional_code" xlink:type="simple">MO</named-content>) <bold>O</bold><italic><tp:taxon-name><tp:taxon-name-part taxon-name-part-type="genus" reg="Virola">V.</tp:taxon-name-part> <tp:taxon-name-part taxon-name-part-type="species" reg="nobilis">nobilis</tp:taxon-name-part></tp:taxon-name></italic> from Osa Peninsula (<italic>R. Aguilar 11186</italic>, <named-content xmlns:xlink="http://www.w3.org/1999/xlink" content-type="dwc:institutional_code" xlink:type="simple">MO</named-content>).</p></caption><graphic xmlns:xlink="http://www.w3.org/1999/xlink" xlink:href="phytokeys-134-001-g008.jpg" position="float" orientation="portrait" xlink:type="simple" id="oo_349090.jpg"><uri content-type="original_file" xlink:type="simple">https://binary.pensoft.net/fig/349090</uri></graphic></fig><fig id="F4" position="float" orientation="portrait"><object-id xmlns:xlink="http://www.w3.org/1999/xlink" content-type="doi" xlink:type="simple">10.3897/phytokeys.134.37979.figure4</object-id><object-id xmlns:xlink="http://www.w3.org/1999/xlink" content-type="arpha" xlink:type="simple">37248A74-7CFB-55C8-8948-7C7DE4BA5BFC</object-id><label>Figure 4.</label><caption><p>Fruits of Mesoameican <italic><tp:taxon-name><tp:taxon-name-part taxon-name-part-type="genus" reg="Virola">Virola</tp:taxon-name-part></tp:taxon-name></italic>, organised in groups of morphologically similar species <bold>A</bold><italic><tp:taxon-name><tp:taxon-name-part taxon-name-part-type="genus" reg="Virola">V.</tp:taxon-name-part> <tp:taxon-name-part taxon-name-part-type="species" reg="allenii">allenii</tp:taxon-name-part></tp:taxon-name></italic> (<italic>P. H. Allen 6727</italic>, GH) <bold>B</bold><italic><tp:taxon-name><tp:taxon-name-part taxon-name-part-type="genus" reg="Virola">V.</tp:taxon-name-part> <tp:taxon-name-part taxon-name-part-type="species" reg="amistadensis">amistadensis</tp:taxon-name-part></tp:taxon-name></italic> (<italic>G. McPherson 9715</italic>, <named-content xmlns:xlink="http://www.w3.org/1999/xlink" content-type="dwc:institutional_code" xlink:type="simple">MO</named-content>) <bold>C</bold><italic><tp:taxon-name><tp:taxon-name-part taxon-name-part-type="genus" reg="Virola">V.</tp:taxon-name-part> <tp:taxon-name-part taxon-name-part-type="species" reg="otobifolia">otobifolia</tp:taxon-name-part></tp:taxon-name></italic> (<italic>A. Gentry &amp; S. Mori 14199</italic>, <named-content xmlns:xlink="http://www.w3.org/1999/xlink" content-type="dwc:institutional_code" xlink:type="simple">MO</named-content>) <bold>D</bold><italic><tp:taxon-name><tp:taxon-name-part taxon-name-part-type="genus" reg="Virola">V.</tp:taxon-name-part> <tp:taxon-name-part taxon-name-part-type="species" reg="macrocarpa">macrocarpa</tp:taxon-name-part></tp:taxon-name></italic> (<italic>A. E. Lawrance 675</italic>, <named-content xmlns:xlink="http://www.w3.org/1999/xlink" content-type="dwc:institutional_code" xlink:type="simple">MO</named-content>) <bold>E</bold><italic><tp:taxon-name><tp:taxon-name-part taxon-name-part-type="genus" reg="Virola">V.</tp:taxon-name-part> <tp:taxon-name-part taxon-name-part-type="species" reg="chrysocarpa">chrysocarpa</tp:taxon-name-part></tp:taxon-name></italic> (<italic>B. Hammel et al.16864</italic>, <named-content xmlns:xlink="http://www.w3.org/1999/xlink" content-type="dwc:institutional_code" xlink:type="simple">MO</named-content>) <bold>F</bold><italic><tp:taxon-name><tp:taxon-name-part taxon-name-part-type="genus" reg="Virola">V.</tp:taxon-name-part> <tp:taxon-name-part taxon-name-part-type="species" reg="koschnyi">koschnyi</tp:taxon-name-part></tp:taxon-name></italic> (<italic>R. Robles 1587</italic>, <named-content xmlns:xlink="http://www.w3.org/1999/xlink" content-type="dwc:institutional_code" xlink:type="simple">MO</named-content>) <bold>G</bold><italic><tp:taxon-name><tp:taxon-name-part taxon-name-part-type="genus" reg="Virola">V.</tp:taxon-name-part> <tp:taxon-name-part taxon-name-part-type="species" reg="guatemalensis">guatemalensis</tp:taxon-name-part></tp:taxon-name></italic> (<italic>S. Sinaca 1542</italic>, <named-content xmlns:xlink="http://www.w3.org/1999/xlink" content-type="dwc:institutional_code" xlink:type="simple">MO</named-content>) <bold>H</bold><italic><tp:taxon-name><tp:taxon-name-part taxon-name-part-type="genus" reg="Virola">V.</tp:taxon-name-part> <tp:taxon-name-part taxon-name-part-type="species" reg="montana">montana</tp:taxon-name-part></tp:taxon-name></italic> (<italic>J. Utley &amp; K. Utley 5054</italic>, <named-content xmlns:xlink="http://www.w3.org/1999/xlink" content-type="dwc:institutional_code" xlink:type="simple">MO</named-content>) <bold>I</bold><italic><tp:taxon-name><tp:taxon-name-part taxon-name-part-type="genus" reg="Virola">V.</tp:taxon-name-part> <tp:taxon-name-part taxon-name-part-type="species" reg="fosteri">fosteri</tp:taxon-name-part></tp:taxon-name></italic> (<italic>S. Mori &amp; J. Kallunki 4891</italic>, <named-content xmlns:xlink="http://www.w3.org/1999/xlink" content-type="dwc:institutional_code" xlink:type="simple">MO</named-content>) <bold>J</bold><italic><tp:taxon-name><tp:taxon-name-part taxon-name-part-type="genus" reg="Virola">V.</tp:taxon-name-part> <tp:taxon-name-part taxon-name-part-type="species" reg="multiflora">multiflora</tp:taxon-name-part></tp:taxon-name></italic> (<italic>R. Rueda et a.l 9960</italic>, <named-content xmlns:xlink="http://www.w3.org/1999/xlink" content-type="dwc:institutional_code" xlink:type="simple">MO</named-content>) <bold>K</bold><italic><tp:taxon-name><tp:taxon-name-part taxon-name-part-type="genus" reg="Virola">V.</tp:taxon-name-part> <tp:taxon-name-part taxon-name-part-type="species" reg="sebifera">sebifera</tp:taxon-name-part></tp:taxon-name></italic> (<italic>T. B. Croat 5959</italic>, <named-content xmlns:xlink="http://www.w3.org/1999/xlink" content-type="dwc:institutional_code" xlink:type="simple">MO</named-content>) <bold>L</bold><italic><tp:taxon-name><tp:taxon-name-part taxon-name-part-type="genus" reg="Virola">V.</tp:taxon-name-part> <tp:taxon-name-part taxon-name-part-type="species" reg="elongata">elongata</tp:taxon-name-part></tp:taxon-name></italic> (<italic>J. D. Dwyer &amp; M. Correa 8420</italic>, <named-content xmlns:xlink="http://www.w3.org/1999/xlink" content-type="dwc:institutional_code" xlink:type="simple">MO</named-content>) <bold>M</bold><italic><tp:taxon-name><tp:taxon-name-part taxon-name-part-type="genus" reg="Virola">V.</tp:taxon-name-part> <tp:taxon-name-part taxon-name-part-type="species" reg="laevigata">laevigata</tp:taxon-name-part></tp:taxon-name></italic> (<italic>R. Aguilar 1585</italic>, <named-content xmlns:xlink="http://www.w3.org/1999/xlink" content-type="dwc:institutional_code" xlink:type="simple">MO</named-content>) <bold>N</bold><italic><tp:taxon-name><tp:taxon-name-part taxon-name-part-type="genus" reg="Virola">V.</tp:taxon-name-part> <tp:taxon-name-part taxon-name-part-type="species" reg="nobilis">nobilis</tp:taxon-name-part></tp:taxon-name></italic> from Barro Colorado (<italic>T. B. Croat 8090</italic>, <named-content xmlns:xlink="http://www.w3.org/1999/xlink" content-type="dwc:institutional_code" xlink:type="simple">MO</named-content>) <bold>O</bold><italic><tp:taxon-name><tp:taxon-name-part taxon-name-part-type="genus" reg="Virola">V.</tp:taxon-name-part> <tp:taxon-name-part taxon-name-part-type="species" reg="nobilis">nobilis</tp:taxon-name-part></tp:taxon-name></italic> from the Osa Peninsula (<italic>G. Herrera 4222</italic>, <named-content xmlns:xlink="http://www.w3.org/1999/xlink" content-type="dwc:institutional_code" xlink:type="simple">MO</named-content>) <bold>P</bold><italic><tp:taxon-name><tp:taxon-name-part taxon-name-part-type="genus" reg="Virola">V.</tp:taxon-name-part> <tp:taxon-name-part taxon-name-part-type="species" reg="megacarpa">megacarpa</tp:taxon-name-part></tp:taxon-name></italic> (<italic>G. de Nevers 5184</italic>, <named-content xmlns:xlink="http://www.w3.org/1999/xlink" content-type="dwc:institutional_code" xlink:type="simple">MO</named-content>). Scale bars: 1 cm.</p></caption><graphic xmlns:xlink="http://www.w3.org/1999/xlink" xlink:href="phytokeys-134-001-g004.jpg" position="float" orientation="portrait" xlink:type="simple" id="oo_349086.jpg"><uri content-type="original_file" xlink:type="simple">https://binary.pensoft.net/fig/349086</uri></graphic></fig><fig id="F27" position="float" orientation="portrait"><object-id xmlns:xlink="http://www.w3.org/1999/xlink" content-type="doi" xlink:type="simple">10.3897/phytokeys.134.37979.figure27</object-id><object-id xmlns:xlink="http://www.w3.org/1999/xlink" content-type="arpha" xlink:type="simple">418FB33C-1577-5DB9-A168-48E0B11D47E5</object-id><label>Figure 27.</label><caption><p>Geographic distribution of <italic><tp:taxon-name><tp:taxon-name-part taxon-name-part-type="genus" reg="Virola">Virola</tp:taxon-name-part> <tp:taxon-name-part taxon-name-part-type="species" reg="otobifolia">otobifolia</tp:taxon-name-part></tp:taxon-name></italic> (<bold>A</bold>) and <italic><tp:taxon-name><tp:taxon-name-part taxon-name-part-type="genus" reg="Virola">V.</tp:taxon-name-part> <tp:taxon-name-part taxon-name-part-type="species" reg="sebifera">sebifera</tp:taxon-name-part></tp:taxon-name></italic> (<bold>B</bold>).</p></caption><graphic xmlns:xlink="http://www.w3.org/1999/xlink" xlink:href="phytokeys-134-001-g027.jpg" position="float" orientation="portrait" xlink:type="simple" id="oo_349109.jpg"><uri content-type="original_file" xlink:type="simple">https://binary.pensoft.net/fig/349109</uri></graphic></fig></tp:treatment-sec><ref-list><ref id="B45"><mixed-citation xmlns:xlink="http://www.w3.org/1999/xlink" xlink:type="simple"><person-group><name name-style="western"><surname>Jaramillo</surname><given-names>TS</given-names></name><name name-style="western"><surname>Muriel</surname><given-names>P</given-names></name><name name-style="western"><surname>Balslev</surname><given-names>H</given-names></name></person-group> (<year>2004</year>) <article-title><tp:taxon-name><tp:taxon-name-part taxon-name-part-type="family">Myristicaceae</tp:taxon-name-part></tp:taxon-name>.</article-title> In: <person-group><name name-style="western"><surname>Harling</surname><given-names>GW</given-names></name><name name-style="western"><surname>Andersson</surname><given-names>L</given-names></name></person-group> (<role>Eds</role>) <issue-title>Flora of Ecuador.</issue-title><source>University of Göteborg, Göteborg</source><volume>72</volume>: <fpage>1</fpage>–<lpage>101</lpage>.</mixed-citation></ref></ref-list></tp:taxon-treatment>
